# Supplementary material for: Bioinformatics-based analysis of the relationship between STC1 expression and immune infiltration in gastric cancer
Source: Front Genet. 2025 Jul 16;16:1499121. doi: 10.3389/fgene.2025.1499121 (PMC12307138; doi:10.3389/fgene.2025.1499121)
Supplement: Supplementary file 1 [file Table2.xlsx]

## Sheet: Sheet 1
ID	Description	setSize	enrichmentScore	NES	pvalue	p.adjust	qvalue	rank	leading_edge	core_enrichment
WP_OVERVIEW_OF_PROINFLAMMATORY_AND_PROFIBROTIC_MEDIATORS	WP_OVERVIEW_OF_PROINFLAMMATORY_AND_PROFIBROTIC_MEDIATORS	34	0.592784	3.0519	1.16698e-08	2.19391e-06	1.62148e-06	145	tags=59%, list=17%, signal=51%	IL24/IL11/CSF3/IL6/CSF2/CCL7/PPBP/MMP3/CXCL6/AREG/MMP1/IFNL3/IL20/CXCL8/PF4V1/CCL8/IFNL2/IL1A/OSM/CCL2
REACTOME_SIGNALING_BY_INTERLEUKINS	REACTOME_SIGNALING_BY_INTERLEUKINS	43	0.521299	2.92241	1.53369e-07	1.44167e-05	1.06551e-05	145	tags=51%, list=17%, signal=45%	IL24/IL11/CSF3/IL6/CSF2/MMP3/S100A12/PTGS2/LBP/IL13RA2/SERPINB2/MMP1/IFNL3/IL20/CXCL8/TWIST1/IFNL2/IL1A/OSM/MMP2/FPR1/CCL2
REACTOME_CYTOKINE_SIGNALING_IN_IMMUNE_SYSTEM	REACTOME_CYTOKINE_SIGNALING_IN_IMMUNE_SYSTEM	45	0.503033	2.86	2.74354e-07	1.71929e-05	1.27069e-05	145	tags=49%, list=17%, signal=43%	IL24/IL11/CSF3/IL6/CSF2/MMP3/S100A12/PTGS2/LBP/IL13RA2/SERPINB2/MMP1/IFNL3/IL20/CXCL8/TWIST1/IFNL2/IL1A/OSM/MMP2/FPR1/CCL2
KEGG_JAK_STAT_SIGNALING_PATHWAY	KEGG_JAK_STAT_SIGNALING_PATHWAY	13	0.740795	2.70605	6.42784e-07	3.02108e-05	2.23283e-05	130	tags=77%, list=15%, signal=66%	IL24/IL11/CSF3/IL6/CSF2/IL13RA2/IFNL3/IL20/IFNL2/OSM
REACTOME_DRUG_ADME	REACTOME_DRUG_ADME	15	-0.647873	-3.07194	2.92399e-06	0.000109942	8.1256e-05	80	tags=67%, list=9%, signal=62%	NAT2/UGT1A5/UGT1A9/UGT1A7/UGT1A1/UGT1A8/SULT2A1/CYP3A4/SLC28A2/GSTA2
KEGG_DRUG_METABOLISM_CYTOCHROME_P450	KEGG_DRUG_METABOLISM_CYTOCHROME_P450	11	-0.730719	-2.96162	6.8553e-06	0.000184114	0.000136075	120	tags=82%, list=14%, signal=71%	CYP2B6/ALDH3A1/UGT1A5/UGT1A9/UGT1A7/UGT1A1/UGT1A8/CYP3A4/GSTA2
KEGG_METABOLISM_OF_XENOBIOTICS_BY_CYTOCHROME_P450	KEGG_METABOLISM_OF_XENOBIOTICS_BY_CYTOCHROME_P450	11	-0.730519	-2.96081	6.8553e-06	0.000184114	0.000136075	120	tags=82%, list=14%, signal=71%	CYP2B6/ALDH3A1/UGT1A5/UGT1A9/UGT1A7/UGT1A1/UGT1A8/CYP3A4/GSTA2
WP_PHOTODYNAMIC_THERAPYINDUCED_NFKB_SURVIVAL_SIGNALING	WP_PHOTODYNAMIC_THERAPYINDUCED_NFKB_SURVIVAL_SIGNALING	12	0.721806	2.56461	1.053e-05	0.000225995	0.000167028	131	tags=75%, list=15%, signal=65%	IL6/CSF2/MMP3/PTGS2/SELE/MMP1/CXCL8/IL1A/MMP2
NABA_MATRISOME_ASSOCIATED	NABA_MATRISOME_ASSOCIATED	148	0.313672	2.38184	1.08189e-05	0.000225995	0.000167028	189	tags=37%, list=22%, signal=35%	IL24/IL11/CSF3/IL6/CSF2/CCL7/EREG/PPBP/MMP3/S100A12/SERPINE1/CXCL6/ANXA8L1/MMP8/ANXA8/S100A8/MMP13/ADAMTS4/CHRDL2/SERPINB2/PLAU/AREG/MMP1/IL20/CXCL8/PF4V1/INHBA/PAPPA/MMP10/SERPINA3/S100A9/GREM1/ADAM12/LOX/CCL8/ADAMTS8/IL1A/CLEC4E/OSM/MMP2/FGF7/CLEC4D/P4HA3/CCL2/S100A2/HPSE2/MMP19/MUC16/MUC2/WNT7A/ADAMTS5/PAPPA2/ADAMTS1/CCL11/SULF1
KEGG_CYTOKINE_CYTOKINE_RECEPTOR_INTERACTION	KEGG_CYTOKINE_CYTOKINE_RECEPTOR_INTERACTION	45	0.448148	2.54795	1.38904e-05	0.000238446	0.000176231	145	tags=42%, list=17%, signal=37%	IL24/IL11/CSF3/IL6/CSF2/CCL7/PPBP/CXCL6/IFNL3/IL20/CXCL8/PF4V1/INHBA/CCL8/IFNL2/IL1A/OSM/CXCR1/CCL2
NABA_MATRISOME	NABA_MATRISOME	230	0.273811	2.20553	1.39516e-05	0.000238446	0.000176231	334	tags=51%, list=38%, signal=43%	IL24/IL11/CSF3/IL6/CSF2/CCL7/EREG/PPBP/MMP3/S100A12/SERPINE1/CXCL6/ANXA8L1/FGL1/MMP8/ANXA8/S100A8/MMP13/THBS1/ADAMTS4/TNFAIP6/IBSP/CHRDL2/COL7A1/SERPINB2/PLAU/IGFBP1/AREG/MMP1/LAMC3/IL20/CXCL8/PF4V1/INHBA/PAPPA/MMP10/SERPINA3/S100A9/GREM1/ADAM12/LOX/CCL8/ADAMTS8/IL1A/EPYC/CLEC4E/OSM/MMP2/ESM1/FGF7/CLEC4D/P4HA3/CCL2/S100A2/FNDC1/HPSE2/COL6A5/ACAN/MMP19/CCN1/MUC16/MUC2/WNT7A/ADAMTS5/PAPPA2/COL10A1/…
KEGG_STEROID_HORMONE_BIOSYNTHESIS	KEGG_STEROID_HORMONE_BIOSYNTHESIS	10	-0.677579	-2.57406	5.39096e-05	0.000844584	0.000624216	66	tags=70%, list=8%, signal=65%	UGT1A5/UGT1A9/UGT1A7/UGT1A1/UGT1A8/CYP3A4/CYP17A1
REACTOME_PHASE_II_CONJUGATION_OF_COMPOUNDS	REACTOME_PHASE_II_CONJUGATION_OF_COMPOUNDS	12	-0.632469	-2.67527	0.00012662	0.00183111	0.00135334	80	tags=67%, list=9%, signal=61%	NAT2/UGT1A5/UGT1A9/UGT1A7/UGT1A1/UGT1A8/SULT2A1/GSTA2
KEGG_DRUG_METABOLISM_OTHER_ENZYMES	KEGG_DRUG_METABOLISM_OTHER_ENZYMES	10	-0.649728	-2.46825	0.00016938	0.00227454	0.00168107	80	tags=70%, list=9%, signal=64%	NAT2/UGT1A5/UGT1A9/UGT1A7/UGT1A1/UGT1A8/CYP3A4
REACTOME_BIOLOGICAL_OXIDATIONS	REACTOME_BIOLOGICAL_OXIDATIONS	21	-0.473439	-2.56587	0.000192563	0.00241345	0.00178374	139	tags=62%, list=16%, signal=53%	AKR7A3/CYP4F2/CYP2B6/NAT2/ALDH3A1/UGT1A5/UGT1A9/UGT1A7/UGT1A1/UGT1A8/SULT2A1/CYP3A4/GSTA2
WP_METAPATHWAY_BIOTRANSFORMATION_PHASE_I_AND_II	WP_METAPATHWAY_BIOTRANSFORMATION_PHASE_I_AND_II	23	-0.434807	-2.44148	0.000238477	0.0028021	0.00207098	139	tags=57%, list=16%, signal=49%	AKR7A3/CYP4F2/CYP2B6/NAT2/UGT1A5/UGT1A9/UGT1A7/NAT8/UGT1A1/SULT2A1/CYP3A4/GSTA2/CYP17A1
REACTOME_INTERLEUKIN_4_AND_INTERLEUKIN_13_SIGNALING	REACTOME_INTERLEUKIN_4_AND_INTERLEUKIN_13_SIGNALING	22	0.521882	2.31053	0.000274566	0.00300221	0.00221888	145	tags=55%, list=17%, signal=47%	IL6/MMP3/PTGS2/LBP/IL13RA2/MMP1/CXCL8/TWIST1/IL1A/OSM/MMP2/CCL2
NABA_SECRETED_FACTORS	NABA_SECRETED_FACTORS	69	0.355778	2.30075	0.000287446	0.00300221	0.00221888	147	tags=35%, list=17%, signal=31%	IL24/IL11/CSF3/IL6/CSF2/CCL7/EREG/PPBP/S100A12/CXCL6/S100A8/CHRDL2/AREG/IL20/CXCL8/PF4V1/INHBA/S100A9/CCL8/IL1A/OSM/FGF7/CCL2/S100A2
KEGG_RETINOL_METABOLISM	KEGG_RETINOL_METABOLISM	11	-0.617028	-2.50083	0.000371564	0.00367653	0.00271725	124	tags=73%, list=14%, signal=63%	RDH12/CYP2B6/UGT1A5/UGT1A9/UGT1A7/UGT1A1/UGT1A8/CYP3A4
REACTOME_COLLAGEN_DEGRADATION	REACTOME_COLLAGEN_DEGRADATION	29	0.454756	2.23459	0.000497781	0.00467914	0.00345827	255	tags=66%, list=29%, signal=48%	MMP3/MMP8/MMP13/COL7A1/MMP1/MMP10/MMP2/COL6A5/MMP19/COL10A1/COL3A1/COL8A1/COL5A2/COL12A1/COL11A1/COL1A1/MMP7/COL1A2/COL5A3
REACTOME_NEUTROPHIL_DEGRANULATION	REACTOME_NEUTROPHIL_DEGRANULATION	47	0.383656	2.21614	0.000606203	0.00542696	0.00401097	146	tags=40%, list=17%, signal=36%	PPBP/S100A12/MMP8/S100A8/MCEMP1/TNFAIP6/HSPA6/ORM1/FPR2/PLAU/HP/SERPINA3/S100A9/CHI3L1/FPR1/FCAR/CXCR1/CLEC4D/SLC2A3
WP_NRF2_PATHWAY	WP_NRF2_PATHWAY	15	-0.487185	-2.31003	0.00184192	0.0138743	0.0102542	123	tags=60%, list=14%, signal=52%	SLC39A5/SLC6A7/ALDH3A1/UGT1A9/UGT1A7/SLC5A12/SLC6A3/UGT1A1/GSTA2
REACTOME_DEGRADATION_OF_THE_EXTRACELLULAR_MATRIX	REACTOME_DEGRADATION_OF_THE_EXTRACELLULAR_MATRIX	46	0.360221	2.06249	0.00184498	0.0138743	0.0102542	255	tags=54%, list=29%, signal=41%	MMP3/MMP8/MMP13/ADAMTS4/COL7A1/MMP1/MMP10/ADAMTS8/MMP2/COL6A5/ACAN/MMP19/ADAMTS5/COL10A1/ADAMTS1/COL3A1/COL8A1/COL5A2/COL12A1/COL11A1/COL1A1/MMP7/SPP1/COL1A2/COL5A3
NABA_ECM_REGULATORS	NABA_ECM_REGULATORS	48	0.355102	2.06166	0.0017377	0.0138743	0.0102542	189	tags=46%, list=22%, signal=38%	MMP3/SERPINE1/MMP8/MMP13/ADAMTS4/SERPINB2/PLAU/MMP1/PAPPA/MMP10/SERPINA3/ADAM12/LOX/ADAMTS8/MMP2/P4HA3/HPSE2/MMP19/ADAMTS5/PAPPA2/ADAMTS1/SULF1
WP_SARSCOV2_INNATE_IMMUNITY_EVASION_AND_CELLSPECIFIC_IMMUNE_RESPONSE	WP_SARSCOV2_INNATE_IMMUNITY_EVASION_AND_CELLSPECIFIC_IMMUNE_RESPONSE	10	0.614144	2.05356	0.00170984	0.0138743	0.0102542	145	tags=60%, list=17%, signal=51%	IL6/CSF2/PPBP/CXCL6/CXCL8/CCL2
NABA_CORE_MATRISOME	NABA_CORE_MATRISOME	82	0.289419	1.93755	0.00215224	0.0155623	0.0115018	528	tags=84%, list=61%, signal=37%	FGL1/THBS1/TNFAIP6/IBSP/COL7A1/IGFBP1/LAMC3/EPYC/ESM1/FNDC1/COL6A5/ACAN/CCN1/COL10A1/CCN4/COL3A1/EGFLAM/MEPE/POSTN/COL8A1/IGFBP5/TNC/COL5A2/COL12A1/COL11A1/RSPO3/COL1A1/SPP1/PXDN/COL1A2/COL5A3/RSPO2/NDNF/CTHRC1/PRG4/CRISPLD2/COL6A3/VCAN/THBS2/IGFBP4/FBN1/COL5A1/SPARC/ZPLD1/THBS4/COL4A1/NID2/SBSPON/SRGN/TGFBI/MFAP5/LUM/SRPX2/CCN3/HMCN1/COL13A1/COL4A2/BGN/COL15A1/EFEMP1/MMRN1/MFAP2/BMPER/COL6A2/POD…
REACTOME_EXTRACELLULAR_MATRIX_ORGANIZATION	REACTOME_EXTRACELLULAR_MATRIX_ORGANIZATION	81	0.294813	1.9664	0.0025076	0.0174604	0.0129046	527	tags=84%, list=61%, signal=36%	MMP3/SERPINE1/MMP8/MMP13/THBS1/ADAMTS4/IBSP/COL7A1/MMP1/LAMC3/MMP10/ITGA8/ADAM12/LOX/ADAMTS8/MMP2/P4HA3/COL6A5/ACAN/MMP19/ADAMTS5/COL10A1/ADAMTS1/COL3A1/COL8A1/TNC/COL5A2/COL12A1/COL11A1/COL1A1/MMP7/ITGA11/SPP1/PXDN/COL1A2/COL5A3/ADAMTS3/COL6A3/ADAMTS2/VCAN/FBN1/COL5A1/SPARC/COL4A1/NID2/LOXL2/PDGFB/TIMP2/MFAP5/TLL1/CTSK/LUM/ADAMTS16/DDR2/COL13A1/TGFB3/COL4A2/BGN/COL15A1/EFEMP1/MFAP2/A2M/COL6A2/PL…
REACTOME_RNA_POLYMERASE_II_TRANSCRIPTION	REACTOME_RNA_POLYMERASE_II_TRANSCRIPTION	41	0.362177	2.00081	0.00330923	0.0222191	0.0164218	254	tags=51%, list=29%, signal=38%	IL6/CSF2/SERPINE1/NR4A3/MMP13/THBS1/CGB5/IGFBP1/TWIST1/CGB3/SLC2A3/TWIST2/CCNA1/GAD2/ZNF750/RSPO3/COL1A1/TBX5/NKX2-5/SPP1/COL1A2
REACTOME_METABOLISM_OF_LIPIDS	REACTOME_METABOLISM_OF_LIPIDS	36	-0.296327	-2.00215	0.00382	0.0239387	0.0176927	144	tags=42%, list=17%, signal=36%	CPNE6/CYP4F2/ALPI/MOGAT2/MOGAT3/APOA2/UGT1A9/ENPP7/APOA1/SULT2A1/SERPINA6/CYP3A4/AKR1B15/CYP17A1/PLA2G1B
REACTOME_INNATE_IMMUNE_SYSTEM	REACTOME_INNATE_IMMUNE_SYSTEM	74	0.300105	1.97558	0.00379458	0.0239387	0.0176927	179	tags=38%, list=21%, signal=33%	PPBP/S100A12/C8B/LBP/MMP8/CD300E/S100A8/MCEMP1/TNFAIP6/HSPA6/ORM1/TREM1/FPR2/PLAU/HP/SERPINA3/S100A9/DEFB4A/CLEC4E/CHI3L1/FPR1/FCAR/CXCR1/CLEC4D/SLC2A3/MUC16/SLC11A1/PLPP4
REACTOME_INTERLEUKIN_10_SIGNALING	REACTOME_INTERLEUKIN_10_SIGNALING	16	0.509884	2.01432	0.00437787	0.0265497	0.0196224	145	tags=50%, list=17%, signal=42%	CSF3/IL6/CSF2/PTGS2/CXCL8/IL1A/FPR1/CCL2
PID_UPA_UPAR_PATHWAY	PID_UPA_UPAR_PATHWAY	11	0.552109	1.90831	0.00712928	0.0406153	0.030018	134	tags=55%, list=15%, signal=47%	MMP3/SERPINE1/MMP13/FPR2/PLAU/FPR1
REACTOME_COLLAGEN_FORMATION	REACTOME_COLLAGEN_FORMATION	32	0.375649	1.90514	0.00700288	0.0406153	0.030018	515	tags=94%, list=59%, signal=40%	MMP3/MMP13/COL7A1/LOX/P4HA3/COL6A5/COL10A1/COL3A1/COL8A1/COL5A2/COL12A1/COL11A1/COL1A1/MMP7/PXDN/COL1A2/COL5A3/ADAMTS3/COL6A3/ADAMTS2/COL5A1/COL4A1/LOXL2/TLL1/COL13A1/COL4A2/COL15A1/COL6A2/PLOD2/COL18A1
WP_MATRIX_METALLOPROTEINASES	WP_MATRIX_METALLOPROTEINASES	12	0.540927	1.92194	0.00898367	0.0496744	0.0367135	154	tags=58%, list=18%, signal=49%	MMP3/MMP8/MMP13/MMP1/MMP10/MMP2/MMP19
WP_SUDDEN_INFANT_DEATH_SYNDROME_SIDS_SUSCEPTIBILITY_PATHWAYS	WP_SUDDEN_INFANT_DEATH_SYNDROME_SIDS_SUSCEPTIBILITY_PATHWAYS	18	0.443504	1.82869	0.0123245	0.0662	0.0489272	132	tags=44%, list=15%, signal=38%	IL6/TLX3/ADCYAP1/PHOX2A/CXCL8/EN1/IL1A/FEV
WP_BURN_WOUND_HEALING	WP_BURN_WOUND_HEALING	30	0.374347	1.86672	0.0136096	0.0710724	0.0525283	341	tags=67%, list=39%, signal=42%	IL6/MMP3/MMP13/MMP1/CXCL8/INHBA/S100A9/ADAM12/IL1A/MMP2/CCL2/TNC/SFRP2/COL1A1/COL1A2/NOX4/CXCL1/FBN1/SPARC/SNAI2
REACTOME_ASSEMBLY_OF_COLLAGEN_FIBRILS_AND_OTHER_MULTIMERIC_STRUCTURES	REACTOME_ASSEMBLY_OF_COLLAGEN_FIBRILS_AND_OTHER_MULTIMERIC_STRUCTURES	27	0.390052	1.87951	0.0145838	0.0741013	0.0547669	255	tags=59%, list=29%, signal=43%	MMP3/MMP13/COL7A1/LOX/COL6A5/COL10A1/COL3A1/COL8A1/COL5A2/COL12A1/COL11A1/COL1A1/MMP7/PXDN/COL1A2/COL5A3
KEGG_ECM_RECEPTOR_INTERACTION	KEGG_ECM_RECEPTOR_INTERACTION	25	0.384397	1.79516	0.0161381	0.0798412	0.0590092	344	tags=72%, list=40%, signal=45%	THBS1/IBSP/LAMC3/ITGA8/COL3A1/TNC/COL5A2/COL11A1/COL1A1/ITGA11/SPP1/COL1A2/COL5A3/COL6A3/THBS2/COL5A1/THBS4/COL4A1
KEGG_HEMATOPOIETIC_CELL_LINEAGE	KEGG_HEMATOPOIETIC_CELL_LINEAGE	15	0.487647	1.87887	0.0168336	0.0811468	0.0599741	10	tags=27%, list=1%, signal=27%	IL11/CSF3/IL6/CSF2
WP_LUNG_FIBROSIS	WP_LUNG_FIBROSIS	23	0.395045	1.78738	0.0199132	0.0935922	0.0691723	209	tags=48%, list=24%, signal=37%	CSF3/IL6/CSF2/PLAU/CXCL8/GREM1/MMP2/FGF7/CCL2/CCL11/SFTPC
PID_AP1_PATHWAY	PID_AP1_PATHWAY	13	0.468687	1.71207	0.0204215	0.09364	0.0692076	301	tags=77%, list=35%, signal=51%	IL6/CSF2/PLAU/MMP1/CXCL8/CCL2/CCN1/FABP4/COL1A2/DUSP1
WP_2Q37_COPY_NUMBER_VARIATION_SYNDROME	WP_2Q37_COPY_NUMBER_VARIATION_SYNDROME	13	-0.400819	-1.75721	0.0293479	0.122609	0.0906179	93	tags=46%, list=11%, signal=42%	AQP12B/UGT1A9/UGT1A7/AQP12A/UGT1A1/UGT1A8
KEGG_CHEMOKINE_SIGNALING_PATHWAY	KEGG_CHEMOKINE_SIGNALING_PATHWAY	19	0.408918	1.71846	0.0286067	0.122609	0.0906179	188	tags=47%, list=22%, signal=38%	CCL7/PPBP/CXCL6/CXCL8/PF4V1/CCL8/CXCR1/CCL2/CCL11
REACTOME_PEPTIDE_HORMONE_METABOLISM	REACTOME_PEPTIDE_HORMONE_METABOLISM	10	0.499249	1.66938	0.0288242	0.122609	0.0906179	104	tags=50%, list=12%, signal=45%	PCSK1/CGB5/INHBA/GCG/CGB3
WP_2873_ARYL_HYDROCARBON_RECEPTOR_PATHWAY	WP_2873_ARYL_HYDROCARBON_RECEPTOR_PATHWAY	10	-0.438746	-1.66675	0.0279981	0.122609	0.0906179	77	tags=50%, list=9%, signal=46%	ALDH3A1/UGT1A9/UGT1A7/UGT1A1/GSTA2
PID_SYNDECAN_1_PATHWAY	PID_SYNDECAN_1_PATHWAY	19	0.404818	1.70123	0.0311877	0.127463	0.0942055	344	tags=74%, list=40%, signal=46%	COL7A1/MMP1/COL10A1/COL3A1/COL8A1/COL5A2/COL12A1/COL11A1/COL1A1/MMP7/COL1A2/COL6A3/COL5A1/COL4A1
WP_IL18_SIGNALING_PATHWAY	WP_IL18_SIGNALING_PATHWAY	33	0.331254	1.69223	0.0319927	0.127971	0.094581	276	tags=52%, list=32%, signal=37%	IL6/MMP3/PTGS2/MMP8/MMP13/MMP1/CXCL8/MMP2/CCL2/ADAMTS5/CCN4/COL3A1/COL1A1/SPP1/COL1A2/CCL18/CCL1
REACTOME_ACTIVATION_OF_MATRIX_METALLOPROTEINASES	REACTOME_ACTIVATION_OF_MATRIX_METALLOPROTEINASES	14	0.439889	1.65366	0.0377074	0.147687	0.109153	131	tags=43%, list=15%, signal=37%	MMP3/MMP8/MMP13/MMP1/MMP10/MMP2
REACTOME_CHEMOKINE_RECEPTORS_BIND_CHEMOKINES	REACTOME_CHEMOKINE_RECEPTORS_BIND_CHEMOKINES	14	0.436468	1.6408	0.0392157	0.149206	0.110276	188	tags=50%, list=22%, signal=40%	CCL7/PPBP/CXCL6/CXCL8/CXCR1/CCL2/CCL11
REACTOME_INTEGRIN_CELL_SURFACE_INTERACTIONS	REACTOME_INTEGRIN_CELL_SURFACE_INTERACTIONS	29	0.331663	1.62973	0.0396825	0.149206	0.110276	344	tags=66%, list=40%, signal=41%	THBS1/IBSP/COL7A1/ITGA8/COL6A5/COL10A1/COL3A1/COL8A1/TNC/COL5A2/COL1A1/ITGA11/SPP1/COL1A2/COL5A3/COL6A3/FBN1/COL5A1/COL4A1
KEGG_NOD_LIKE_RECEPTOR_SIGNALING_PATHWAY	KEGG_NOD_LIKE_RECEPTOR_SIGNALING_PATHWAY	11	0.47891	1.6553	0.0414982	0.150073	0.110916	188	tags=55%, list=22%, signal=43%	IL6/CCL7/CXCL8/CCL8/CCL2/CCL11
WP_NETWORK_MAP_OF_SARSCOV2_SIGNALING_PATHWAY	WP_NETWORK_MAP_OF_SARSCOV2_SIGNALING_PATHWAY	36	0.307586	1.62902	0.0423077	0.150073	0.110916	145	tags=33%, list=17%, signal=29%	IL6/SERPINE1/CXCL6/PTGS2/LBP/COL7A1/HP/CXCL8/CCL8/IL1A/CXCR1/CCL2
REACTOME_O_GLYCOSYLATION_OF_TSR_DOMAIN_CONTAINING_PROTEINS	REACTOME_O_GLYCOSYLATION_OF_TSR_DOMAIN_CONTAINING_PROTEINS	14	0.432701	1.62664	0.0422323	0.150073	0.110916	455	tags=93%, list=52%, signal=45%	THBS1/ADAMTS4/ADAMTS8/ADAMTS5/ADAMTS1/THSD7A/ADAMTS3/ADAMTS2/THBS2/ADAMTS12/SBSPON/THSD7B/ADAMTS16
REACTOME_SLC_MEDIATED_TRANSMEMBRANE_TRANSPORT	REACTOME_SLC_MEDIATED_TRANSMEMBRANE_TRANSPORT	18	-0.330158	-1.66842	0.0440455	0.153344	0.113334	123	tags=44%, list=14%, signal=39%	SLC39A5/SLC6A7/SLC38A4/LCN15/SLC5A12/SLC13A2/SLC6A3/SLC28A2
REACTOME_COLLAGEN_BIOSYNTHESIS_AND_MODIFYING_ENZYMES	REACTOME_COLLAGEN_BIOSYNTHESIS_AND_MODIFYING_ENZYMES	26	0.358264	1.70154	0.0500916	0.165214	0.122107	515	tags=92%, list=59%, signal=39%	COL7A1/P4HA3/COL6A5/COL10A1/COL3A1/COL8A1/COL5A2/COL12A1/COL11A1/COL1A1/COL1A2/COL5A3/ADAMTS3/COL6A3/ADAMTS2/COL5A1/COL4A1/TLL1/COL13A1/COL4A2/COL15A1/COL6A2/PLOD2/COL18A1
REACTOME_SIGNALING_BY_PDGF	REACTOME_SIGNALING_BY_PDGF	15	0.411696	1.58623	0.0491803	0.165214	0.122107	518	tags=100%, list=60%, signal=41%	THBS1/COL6A5/COL3A1/COL5A2/SPP1/COL5A3/COL6A3/THBS2/COL5A1/THBS4/COL4A1/PDGFB/COL4A2/COL6A2/PDGFRB
WP_NUCLEAR_RECEPTORS_METAPATHWAY	WP_NUCLEAR_RECEPTORS_METAPATHWAY	41	-0.215713	-1.54534	0.049518	0.165214	0.122107	123	tags=34%, list=14%, signal=31%	SLC39A5/CYP2B6/SLC6A7/ALDH3A1/APOA2/UGT1A9/UGT1A7/SLC5A12/SLC6A3/UGT1A1/APOA1/SULT2A1/CYP3A4/GSTA2
REACTOME_MAPK_FAMILY_SIGNALING_CASCADES	REACTOME_MAPK_FAMILY_SIGNALING_CASCADES	19	0.39171	1.64615	0.0515021	0.166938	0.123381	140	tags=37%, list=16%, signal=32%	IL6/CSF2/EREG/AREG/MMP10/MMP2/FGF7
WP_MIRNA_TARGETS_IN_ECM_AND_MEMBRANE_RECEPTORS	WP_MIRNA_TARGETS_IN_ECM_AND_MEMBRANE_RECEPTORS	13	0.423747	1.54791	0.0527903	0.168213	0.124323	344	tags=77%, list=40%, signal=47%	THBS1/COL3A1/COL5A2/ITGA11/COL1A2/COL5A3/COL6A3/THBS2/COL5A1/COL4A1
WP_PROSTAGLANDIN_SIGNALING	WP_PROSTAGLANDIN_SIGNALING	11	0.443806	1.53397	0.0542986	0.170136	0.125744	145	tags=45%, list=17%, signal=38%	IL6/AREG/CXCL8/IL1A/CCL2
NABA_ECM_GLYCOPROTEINS	NABA_ECM_GLYCOPROTEINS	50	0.25895	1.52429	0.0588235	0.181292	0.13399	611	tags=94%, list=70%, signal=30%	FGL1/THBS1/TNFAIP6/IBSP/IGFBP1/LAMC3/FNDC1/CCN1/CCN4/EGFLAM/MEPE/POSTN/IGFBP5/TNC/RSPO3/SPP1/PXDN/RSPO2/NDNF/CTHRC1/CRISPLD2/THBS2/IGFBP4/FBN1/SPARC/ZPLD1/THBS4/NID2/SBSPON/TGFBI/MFAP5/SRPX2/CCN3/HMCN1/EFEMP1/MMRN1/MFAP2/BMPER/LAMA2/AEBP1/CCN2/IGFBP3/LGI1/FN1/VWF/FBLN5/VWDE
