# Supplementary material for: Bioinformatics-based analysis of the relationship between STC1 expression and immune infiltration in gastric cancer
Source: Front Genet. 2025 Jul 16;16:1499121. doi: 10.3389/fgene.2025.1499121 (PMC12307138; doi:10.3389/fgene.2025.1499121)
Supplement: Supplementary file 2 [file DataSheet1.zip]

Archive with 5 entries (4 files):
- raw data 1/
- raw data 1/STC1.txt
- raw data 1/clinical.txt
- raw data 1/GSE6229.txt
- raw data 1/STC1(TCGA+GTEx).txt
