# Supplementary material for: Bioinformatics-based analysis of the relationship between STC1 expression and immune infiltration in gastric cancer
Source: Front Genet. 2025 Jul 16;16:1499121. doi: 10.3389/fgene.2025.1499121 (PMC12307138; doi:10.3389/fgene.2025.1499121)
Supplement: Supplementary file 2 [file DataSheet1.zip › raw data 1/STC1.txt]

sample_id	OS_event	OS_time	STC1
TCGA-3M-AB46-01A-11R-A414-31	Alive	1765	3.546709289
TCGA-3M-AB47-01A-22R-A414-31	Dead		3.558586021
TCGA-B7-5818-01A-11R-1602-13	Alive	356	4.159225511
TCGA-B7-A5TI-01A-11R-A31P-31	Alive	595	4.69862411
TCGA-B7-A5TJ-01A-11R-A31P-31	Alive	335	2.884519777
TCGA-B7-A5TK-01A-12R-A36D-31	Alive	288	6.200015803
TCGA-B7-A5TN-01A-21R-A31P-31	Alive	287	5.136384181
TCGA-BR-4187-01A-01R-1131-13	Dead	141	4.642430102
TCGA-BR-4191-01A-02R-1131-13	Dead	558	4.750595786
TCGA-BR-4201-01A-01R-1131-13	Dead	940	5.662154218
TCGA-BR-4253-01A-01R-1131-13	Dead	124	4.150307833
TCGA-BR-4256-01A-01R-1131-13	Dead	284	5.665713953
TCGA-BR-4257-01A-01R-1131-13	Dead	294	6.259428802
TCGA-BR-4267-01A-01R-1131-13	Dead	188	3.456201615
TCGA-BR-4279-01A-01R-1131-13	Dead	291	4.946515656
TCGA-BR-4280-01A-01R-1131-13	Dead	201	4.32658049
TCGA-BR-4294-01A-01R-1131-13	Alive	0	3.575941557
TCGA-BR-4357-01A-01R-1157-13	Alive	0	5.375300136
TCGA-BR-4361-01A-01R-1157-13	Alive	0	4.540876612
TCGA-BR-4363-01A-01R-1157-13	Alive	0	4.105703218
TCGA-BR-4366-01A-01R-1157-13	Alive	0	5.05674825
TCGA-BR-4367-01A-01R-1157-13	Alive	0	4.274284028
TCGA-BR-4368-01A-01R-1157-13	Alive	0	4.935398456
TCGA-BR-4369-01A-01R-1157-13	Alive	0	2.941819968
TCGA-BR-4370-01A-01R-1157-13	Alive	0	5.574858391
TCGA-BR-4371-01A-01R-1157-13	Alive	0	3.033722522
TCGA-BR-6452-01A-12R-1802-13	Alive	1055	3.665574688
TCGA-BR-6453-01A-11R-1802-13	Alive	485	4.35665796
TCGA-BR-6454-01A-11R-1802-13	Alive	0	3.643255904
TCGA-BR-6455-01A-11R-1802-13	Dead	422	4.225259503
TCGA-BR-6456-01A-11R-1802-13	Dead	526	6.078897986
TCGA-BR-6457-01A-21R-1802-13	Alive	416	4.430740226
TCGA-BR-6458-01A-11R-1802-13	Dead	588	3.800641097
TCGA-BR-6563-01A-13R-2055-13	Alive	1190	4.162089162
TCGA-BR-6564-01A-12R-1884-13	Dead	794	5.12288803
TCGA-BR-6565-01A-11R-1802-13	Dead	279	4.955368605
TCGA-BR-6566-01A-11R-1802-13	Alive	997	4.326443869
TCGA-BR-6705-01A-12R-1884-13	Dead	779	5.477735604
TCGA-BR-6707-01A-11R-1884-13	Alive	491	4.597000718
TCGA-BR-6709-01A-11R-1884-13	Dead	370	5.680633794
TCGA-BR-6710-01A-11R-1884-13	Alive	273	4.908582365
TCGA-BR-6801-01A-11R-1884-13	Alive	1223	3.869861538
TCGA-BR-6802-01A-11R-1884-13	Alive	940	4.930543388
TCGA-BR-6803-01A-11R-1884-13	Alive	949	4.534316891
TCGA-BR-6852-01A-11R-1884-13	Alive	1367	5.102926827
TCGA-BR-7196-01A-11R-2055-13	Alive	666	6.035117998
TCGA-BR-7197-01A-11R-2203-13	Alive	280	4.004042893
TCGA-BR-7704-01A-11R-2055-13	Alive	1072	4.10683405
TCGA-BR-7707-01A-11R-2055-13	Alive	1090	4.021355352
TCGA-BR-7715-01A-11R-2055-13	Alive	1023	5.063722954
TCGA-BR-7716-01A-21R-2055-13	Alive	1210	4.200449424
TCGA-BR-7717-01A-11R-2055-13	Dead	552	4.525072858
TCGA-BR-7722-01A-31R-2203-13	Dead	466	4.363633675
TCGA-BR-7723-01A-11R-2055-13	Dead	874	4.413648237
TCGA-BR-7851-01A-11R-2203-13	Dead		5.195670436
TCGA-BR-7901-01A-11R-2203-13	Dead	105	6.125368006
TCGA-BR-7957-01A-11R-2203-13	Dead	276	7.079961514
TCGA-BR-7958-01A-21R-2343-13	Alive	899	5.00424519
TCGA-BR-7959-01A-11R-2343-13	Alive	1010	5.910159403
TCGA-BR-8058-01A-31R-2343-13	Alive	1133	3.887018289
TCGA-BR-8059-01A-11R-2343-13	Dead	439	5.55795224
TCGA-BR-8060-01A-11R-2343-13	Dead	348	8.116455213
TCGA-BR-8077-01A-11R-2343-13	Alive	21	4.97069263
TCGA-BR-8080-01A-11R-2343-13	Dead	292	5.956570149
TCGA-BR-8081-01A-11R-2343-13	Alive	981	5.15134742
TCGA-BR-8284-01A-11R-2343-13	Dead	245	5.52698273
TCGA-BR-8286-01A-12R-2343-13	Alive	895	5.051045762
TCGA-BR-8289-01A-11R-2343-13	Dead	81	4.431743291
TCGA-BR-8291-01A-11R-2343-13	Dead	607	5.7545348
TCGA-BR-8295-01A-11R-2343-13	Dead	67	3.222294521
TCGA-BR-8296-01A-11R-2343-13	Dead	474	5.795727992
TCGA-BR-8297-01A-12R-2343-13	Alive	225	4.373174891
TCGA-BR-8361-01A-11R-2343-13	Alive	946	5.016318022
TCGA-BR-8364-01A-11R-2343-13	Alive	675	5.51980292
TCGA-BR-8365-01A-21R-2343-13	Dead	533	6.065860925
TCGA-BR-8366-01A-11R-2343-13	Alive	29	4.785644706
TCGA-BR-8367-01A-11R-2343-13	Dead	801	6.615616396
TCGA-BR-8368-01A-11R-2343-13	Alive	131	3.102775692
TCGA-BR-8369-01A-11R-2343-13	Alive	427	4.292082314
TCGA-BR-8371-01A-11R-2343-13	Dead	359	4.981889177
TCGA-BR-8372-01A-11R-2343-13	Alive	951	4.604818579
TCGA-BR-8373-01A-11R-2343-13	Alive	450	4.607839236
TCGA-BR-8380-01A-11R-2343-13	Alive	21	5.308655751
TCGA-BR-8381-01A-11R-2402-13	Alive	224	3.188084371
TCGA-BR-8382-01A-11R-2402-13	Dead	762	4.621711977
TCGA-BR-8384-01A-21R-2402-13	Alive	113	5.686262393
TCGA-BR-8483-01A-31R-2402-13	Alive	164	2.581568177
TCGA-BR-8484-01A-11R-2402-13	Dead	766	5.311899047
TCGA-BR-8485-01A-11R-2402-13	Alive	280	5.522291198
TCGA-BR-8486-01A-31R-2402-13	Alive	615	5.037636999
TCGA-BR-8487-01A-11R-2402-13	Alive	34	4.459425061
TCGA-BR-8588-01A-11R-2402-13	Alive	389	5.556398759
TCGA-BR-8589-01A-11R-2402-13	Alive	825	3.562059213
TCGA-BR-8590-01A-11R-2402-13	Dead	284	4.677953554
TCGA-BR-8591-01A-11R-2402-13	Alive	856	5.847716355
TCGA-BR-8592-01A-11R-2402-13	Dead	191	5.003174941
TCGA-BR-8676-01A-11R-2402-13	Alive	229	3.11458358
TCGA-BR-8677-01A-11R-2402-13	Alive	813	5.397207419
TCGA-BR-8678-01A-11R-2402-13	Alive	754	4.696244259
TCGA-BR-8679-01A-11R-2402-13	Alive	0	4.217471145
TCGA-BR-8680-01A-11R-2402-13	Alive	972	4.171270889
TCGA-BR-8682-01A-11R-2402-13	Alive	991	4.323341244
TCGA-BR-8683-01A-11R-2402-13	Dead	300	6.207582498
TCGA-BR-8686-01A-11R-2402-13	Dead	635	5.978014824
TCGA-BR-8687-01A-11R-2402-13	Dead	250	5.920343327
TCGA-BR-8690-01A-11R-2402-13	Alive	325	3.966688859
TCGA-BR-A44T-01A-32R-A24K-31	Alive	1038	3.291942387
TCGA-BR-A44U-01A-11R-A36D-31	Dead	422	3.732345186
TCGA-BR-A4CR-01A-11R-A24K-31	Alive	0	4.3159864
TCGA-BR-A4CS-01A-11R-A24K-31	Dead	45	3.549472034
TCGA-BR-A4IV-01A-31R-A251-31	Dead	869	5.550254261
TCGA-BR-A4J4-01A-12R-A251-31	Alive	16	4.252604885
TCGA-BR-A4J5-01A-21R-A251-31	Alive	862	5.158316828
TCGA-BR-A4J6-01A-11R-A251-31	Alive	20	3.55345881
TCGA-BR-A4J7-01A-31R-A251-31	Alive	989	4.151745189
TCGA-BR-A4J8-01A-11R-A251-31	Alive	411	3.635220391
TCGA-BR-A4J9-01A-12R-A251-31	Alive	14	5.055976498
TCGA-BR-A4PF-01A-11R-A251-31	Alive	35	2.961345504
TCGA-BR-A4QL-01A-31R-A251-31	Dead	491	2.792147363
TCGA-CD-5798-01A-11R-1602-13	Alive	408	4.647038149
TCGA-CD-5799-01A-11R-1602-13	Alive	396	4.858940814
TCGA-CD-5800-01A-11R-1602-13	Alive	400	3.354790649
TCGA-CD-5801-01A-11R-1602-13	Dead	401	3.083792032
TCGA-CD-5803-01A-11R-1602-13	Dead	341	5.274787199
TCGA-CD-5804-01A-12R-2055-13	Alive	368	5.386269489
TCGA-CD-5813-01A-11R-1602-13	Dead	377	5.839407893
TCGA-CD-8524-01A-11R-2343-13	Alive	388	4.58870864
TCGA-CD-8525-01A-11R-2343-13	Alive	383	5.079860209
TCGA-CD-8526-01A-11R-2343-13	Alive	381	4.896591551
TCGA-CD-8527-01A-11R-2343-13	Dead	218	4.302984307
TCGA-CD-8528-01A-11R-2343-13	Alive	375	3.880793258
TCGA-CD-8529-01A-11R-2343-13	Alive	374	5.841389484
TCGA-CD-8530-01A-11R-2343-13	Alive	377	7.375034217
TCGA-CD-8531-01A-11R-2343-13	Alive	383	3.822301864
TCGA-CD-8532-01A-11R-2343-13	Dead	354	4.387686504
TCGA-CD-8533-01A-11R-2343-13	Alive	468	3.93290212
TCGA-CD-8534-01A-11R-2343-13	Alive	367	3.347864049
TCGA-CD-8535-01A-11R-2343-13	Alive	390	5.369278021
TCGA-CD-A486-01A-11R-A24K-31	Dead	192	6.359405205
TCGA-CD-A487-01A-21R-A24K-31	Alive	374	4.686831049
TCGA-CD-A489-01A-11R-A24K-31	Dead	344	4.554736183
TCGA-CD-A48A-01A-12R-A36D-31	Alive	378	4.127913868
TCGA-CD-A48C-01A-11R-A24K-31	Dead	353	3.936666204
TCGA-CD-A4MG-01A-11R-A251-31	Dead	200	4.224950935
TCGA-CD-A4MH-01A-11R-A251-31	Alive	371	3.436788151
TCGA-CG-4301-01A-01R-1157-13	Alive	92	5.66013855
TCGA-CG-4304-01A-01R-1157-13	Alive		3.442173853
TCGA-CG-4305-01A-01R-1157-13	Alive	485	3.604332314
TCGA-CG-4306-01A-01R-1157-13	Dead	31	5.630976192
TCGA-CG-4436-01A-01R-1157-13	Alive	243	5.107805021
TCGA-CG-4437-01A-01R-1802-13	Alive	245	4.052015863
TCGA-CG-4438-01A-01R-1157-13	Alive	1645	4.798548268
TCGA-CG-4440-01A-01R-1157-13	Dead	122	4.082251251
TCGA-CG-4441-01A-01R-1802-13	Dead	426	5.170197485
TCGA-CG-4442-01A-01R-1157-13	Alive	0	4.679333711
TCGA-CG-4443-01A-01R-1157-13	Alive	912	2.858259558
TCGA-CG-4444-01A-01R-1157-13	Alive	1431	4.811928223
TCGA-CG-4460-01A-01R-1157-13	Dead	669	5.561848492
TCGA-CG-4462-01A-01R-1157-13	Dead	0	6.322227423
TCGA-CG-4465-01A-01R-1157-13	Dead	274	4.842254789
TCGA-CG-4466-01A-01R-1157-13	Alive	577	5.871478987
TCGA-CG-4469-01A-01R-1157-13	Dead	215	4.397371731
TCGA-CG-4475-01A-01R-1157-13	Alive	699	7.179067106
TCGA-CG-4476-01A-01R-1157-13	Alive	0	4.408215934
TCGA-CG-4477-01A-01R-1157-13	Alive	942	5.526838795
TCGA-CG-5716-01A-21R-1802-13	Alive	0	3.299479128
TCGA-CG-5717-01A-11R-1602-13	Dead	212	5.529961462
TCGA-CG-5718-01A-11R-1602-13	Dead	1095	5.23003389
TCGA-CG-5719-01A-11R-1602-13	Alive	31	4.943893204
TCGA-CG-5720-01A-11R-1602-13	Dead	30	4.860327197
TCGA-CG-5721-01A-11R-1602-13	Alive	183	3.789301491
TCGA-CG-5722-01A-21R-1602-13	Alive	30	4.446950939
TCGA-CG-5723-01A-11R-1602-13	Alive	3196	3.72092414
TCGA-CG-5724-01A-11R-1602-13	Dead	366	4.212771644
TCGA-CG-5725-01A-11R-1602-13	Dead	457	3.996424904
TCGA-CG-5726-01A-11R-1602-13	Dead	881	2.698440756
TCGA-CG-5732-01A-11R-1602-13	Dead	2100	3.4843444
TCGA-CG-5734-01A-11R-1602-13	Dead	243	4.755021079
TCGA-D7-5577-01A-01R-1602-13	Dead	782	3.929828863
TCGA-D7-5578-01A-01R-1602-13	Alive	385	4.541341369
TCGA-D7-6519-01A-11R-1802-13	Alive	625	4.910152206
TCGA-D7-6520-01A-11R-1802-13	Alive	573	3.942308056
TCGA-D7-6521-01A-11R-1802-13	Alive	564	4.680600041
TCGA-D7-6522-01A-11R-1802-13	Alive	566	2.949777696
TCGA-D7-6524-01A-11R-1802-13	Alive	543	6.005797438
TCGA-D7-6525-01A-11R-1802-13	Dead	406	4.440566897
TCGA-D7-6526-01A-11R-1802-13	Alive	523	4.166434269
TCGA-D7-6527-01A-11R-1802-13	Dead	312	3.890096434
TCGA-D7-6528-01A-11R-1802-13	Alive	463	4.606720554
TCGA-D7-6815-01A-11R-1884-13	Alive	486	3.470888223
TCGA-D7-6818-01A-11R-1884-13	Dead	376	8.696833332
TCGA-D7-6822-01A-11R-1884-13	Alive	375	4.281386683
TCGA-D7-8570-01A-11R-2343-13	Alive	752	5.444117074
TCGA-D7-8572-01A-11R-2343-13	Alive	511	4.47108989
TCGA-D7-8573-01A-11R-2343-13	Alive	593	3.595420114
TCGA-D7-8574-01A-13R-2343-13	Alive	523	2.747623712
TCGA-D7-8575-01A-11R-2343-13	Dead	554	3.480213412
TCGA-D7-8576-01A-11R-2343-13	Dead	446	2.687934106
TCGA-D7-8578-01A-21R-2343-13	Alive	643	5.420607034
TCGA-D7-8579-01A-11R-2343-13	Alive	636	4.585701693
TCGA-D7-A4YU-01A-21R-A251-31	Alive	500	3.963289151
TCGA-D7-A4YX-01A-11R-A251-31	Alive	1108	4.749072961
TCGA-D7-A4Z0-01A-22R-A251-31	Alive	449	6.228074068
TCGA-D7-A6EV-01A-11R-A31P-31	Alive	342	4.240772255
TCGA-D7-A6EX-01A-11R-A31P-31	Alive	344	2.40599236
TCGA-D7-A6EY-01A-21R-A31P-31	Dead	348	4.521101004
TCGA-D7-A6EZ-01A-11R-A31P-31	Dead	618	5.725656642
TCGA-D7-A6F0-01A-11R-A31P-31	Alive	678	4.316971145
TCGA-D7-A6F2-01A-12R-A31P-31	Alive	476	3.17187933
TCGA-D7-A747-01A-22R-A33Y-31	Dead	255	3.351727257
TCGA-D7-A748-01A-12R-A32D-31	Dead	132	4.835757367
TCGA-D7-A74A-01A-11R-A32D-31	Alive	607	2.205017088
TCGA-EQ-8122-01A-11R-2343-13	Dead	243	5.922737806
TCGA-F1-6177-01A-11R-1802-13	Alive	200	5.085088929
TCGA-F1-6874-01A-11R-1884-13	Alive	440	5.691045553
TCGA-F1-6875-01A-11R-2055-13	Dead	2197	4.110196178
TCGA-F1-A448-01A-11R-A24K-31	Alive	647	6.89866789
TCGA-F1-A72C-01A-21R-A33Y-31	Alive	346	5.441227825
TCGA-FP-7735-01A-11R-2055-13	Dead	106	4.721957713
TCGA-FP-7829-01A-11R-2055-13	Alive	594	4.855815328
TCGA-FP-7916-01A-11R-2203-13	Dead	428	4.403335901
TCGA-FP-7998-01A-11R-2203-13	Alive	678	5.781291512
TCGA-FP-8099-01A-11R-2343-13	Alive	519	4.956948765
TCGA-FP-8209-01A-11R-2343-13	Dead	1811	4.054588039
TCGA-FP-8210-01A-11R-2343-13	Dead	153	4.689545181
TCGA-FP-8211-01A-11R-2343-13	Alive	413	4.206010187
TCGA-FP-8631-01A-11R-2402-13	Alive	17	5.766886639
TCGA-FP-A4BF-01A-12R-A36D-31	Dead	168	5.028281822
TCGA-FP-A8CX-01A-11R-A36D-31	Alive	7	3.455846661
TCGA-FP-A9TM-01A-11R-A39E-31	Alive	189	3.718635616
TCGA-HF-7131-01A-11R-2055-13	Alive		6.639094661
TCGA-HF-7132-01A-11R-2055-13	Alive	2351	3.730694294
TCGA-HF-7133-01A-11R-2055-13	Alive	1918	3.717374831
TCGA-HF-7134-01A-11R-2055-13	Alive	1588	6.744260681
TCGA-HF-A5NB-01A-11R-A31P-31	Alive	928	3.765980216
TCGA-HJ-7597-01A-21R-2203-13	Dead	805	5.411514378
TCGA-HU-8238-01A-11R-2343-13	Alive	46	5.123152985
TCGA-HU-8244-01A-11R-2343-13	Alive	742	1.091665988
TCGA-HU-8249-01A-11R-A36D-31	Alive	881	4.968966244
TCGA-HU-8602-01A-11R-2402-13	Alive	679	3.907611763
TCGA-HU-8604-01A-11R-2402-13	Alive	694	5.451735333
TCGA-HU-8608-01A-11R-2402-13	Alive	641	5.282903083
TCGA-HU-8610-01A-22R-2402-13	Alive	23	4.930420383
TCGA-HU-A4G2-01A-11R-A251-31	Alive	739	3.739254057
TCGA-HU-A4G3-01A-11R-A24K-31	Alive	170	3.699562737
TCGA-HU-A4G8-01A-11R-A251-31	Alive	690	4.474877286
TCGA-HU-A4G9-01A-11R-A24K-31	Alive	736	1.332163688
TCGA-HU-A4GC-01A-12R-A251-31	Alive	99	3.315580721
TCGA-HU-A4GD-01A-11R-A36D-31	Alive	692	3.400510606
TCGA-HU-A4GF-01A-11R-A24K-31	Alive	785	4.417690519
TCGA-HU-A4GH-01A-11R-A24K-31	Alive	358	4.974965175
TCGA-HU-A4GJ-01A-11R-A251-31	Alive	650	3.637911597
TCGA-HU-A4GP-01A-11R-A251-31	Alive	273	4.264348763
TCGA-HU-A4GQ-01A-11R-A36D-31	Dead	3	4.413553465
TCGA-HU-A4GT-01A-21R-A251-31	Alive	198	4.640580441
TCGA-HU-A4GU-01A-11R-A251-31	Alive	200	5.164890841
TCGA-HU-A4GX-01A-12R-A251-31	Alive	616	4.536040463
TCGA-HU-A4GY-01A-21R-A24K-31	Alive	8	3.477716179
TCGA-HU-A4H0-01A-11R-A251-31	Alive	64	3.905129433
TCGA-HU-A4H2-01A-11R-A251-31	Alive	394	3.147111287
TCGA-HU-A4H3-01A-21R-A251-31	Alive	882	6.292949195
TCGA-HU-A4H4-01A-21R-A251-31	Alive	725	3.849268723
TCGA-HU-A4H5-01A-21R-A251-31	Alive	724	3.936006548
TCGA-HU-A4H6-01A-11R-A251-31	Alive	644	4.811167868
TCGA-HU-A4H8-01A-11R-A251-31	Alive	428	1.96761131
TCGA-HU-A4HB-01A-12R-A251-31	Dead	477	3.43721442
TCGA-HU-A4HD-01A-11R-A251-31	Alive	1016	4.101112158
TCGA-IN-7806-01A-11R-2055-13	Alive	1106	3.295708333
TCGA-IN-7808-01A-11R-2203-13	Dead	105	3.813822227
TCGA-IN-8462-01A-11R-2343-13	Alive	572	5.102422981
TCGA-IN-8663-01A-11R-2402-13	Dead	103	6.070202538
TCGA-IN-A6RI-01A-11R-A32D-31	Alive	559	3.270857809
TCGA-IN-A6RJ-01A-21R-A33Y-31	Alive	379	1.407787806
TCGA-IN-A6RL-01A-11R-A32D-31	Dead	406	4.876600436
TCGA-IN-A6RN-01A-12R-A33Y-31	Alive	594	5.814837498
TCGA-IN-A6RO-01A-12R-A33Y-31	Dead		2.965082387
TCGA-IN-A6RR-01A-12R-A32D-31	Dead	205	4.181698911
TCGA-IN-A6RS-01A-12R-A354-31	Alive	383	5.016924144
TCGA-IN-A7NR-01A-11R-A354-31	Alive	198	3.77908108
TCGA-IN-A7NT-01A-21R-A354-31	Alive	323	6.112631332
TCGA-IN-A7NU-01A-22R-A354-31	Alive	356	3.613307688
TCGA-IN-AB1V-01A-21R-A414-31	Alive	479	2.418675713
TCGA-IN-AB1X-01A-11R-A39E-31	Alive	411	5.763639965
TCGA-IP-7968-01A-11R-2203-13	Alive	77	6.354711323
TCGA-KB-A6F7-01A-12R-A32D-31	Alive	1935	4.645338518
TCGA-KB-A93G-01A-11R-A39E-31	Alive	613	7.012834573
TCGA-KB-A93H-01A-11R-A39E-31	Alive	1145	3.955108178
TCGA-KB-A93J-01A-11R-A39E-31	Alive	1124	4.146891416
TCGA-MX-A5UG-01A-21R-A31P-31	Dead	113	6.223287387
TCGA-MX-A5UJ-01A-11R-A31P-31	Alive	600	4.145302469
TCGA-MX-A663-01A-11R-A31P-31	Dead	300	5.511594542
TCGA-MX-A666-01A-11R-A31P-31	Alive	427	4.010636636
TCGA-R5-A7O7-01A-11R-A33Y-31	Alive	1389	5.451148456
TCGA-R5-A7ZE-01B-11R-A354-31	Dead	554	4.320426911
TCGA-R5-A7ZF-01A-11R-A354-31	Dead	259	3.768290207
TCGA-R5-A7ZI-01A-11R-A354-31	Alive	2267	3.178316272
TCGA-R5-A7ZR-01A-11R-A354-31	Dead	185	2.472617738
TCGA-R5-A805-01A-11R-A36D-31	Dead	281	4.676493094
TCGA-RD-A7BS-01A-11R-A32D-31	Dead	336	5.470045471
TCGA-RD-A7BT-01A-11R-A33Y-31	Dead	262	3.954382453
TCGA-RD-A7BW-01A-11R-A32D-31	Dead	156	6.449087551
TCGA-RD-A7C1-01A-11R-A32D-31	Dead	507	3.582110361
TCGA-RD-A8MV-01A-11R-A36D-31	Alive	3720	4.342903146
TCGA-RD-A8MW-01A-11R-A36D-31	Dead	1153	5.932786401
TCGA-RD-A8N0-01A-12R-A36D-31	Alive	1236	3.347708171
TCGA-RD-A8N1-01A-12R-A36D-31	Alive	3519	3.980080155
TCGA-RD-A8N2-01A-12R-A36D-31	Alive	3540	2.136027285
TCGA-RD-A8N4-01A-21R-A36D-31	Alive	2171	4.639197427
TCGA-RD-A8N5-01A-12R-A36D-31	Dead	1747	5.077268639
TCGA-RD-A8N6-01A-11R-A36D-31	Dead	272	5.126167556
TCGA-RD-A8N9-01A-12R-A39E-31	Alive	1083	5.824724582
TCGA-RD-A8NB-01A-12R-A39E-31	Dead	513	4.126014705
TCGA-SW-A7EA-01A-12R-A354-31	Alive	579	3.834094288
TCGA-SW-A7EB-01A-11R-A354-31	Alive	176	4.570669363
TCGA-VQ-A8DT-01A-11R-A36D-31	Alive	1484	3.565402204
TCGA-VQ-A8DU-01A-11R-A36D-31	Dead	166	3.50996181
TCGA-VQ-A8DV-01A-12R-A36D-31	Dead	403	3.687990076
TCGA-VQ-A8DZ-01A-11R-A36D-31	Dead	396	5.092008648
TCGA-VQ-A8E0-01A-11R-A414-31	Dead	562	3.597173585
TCGA-VQ-A8E2-01A-11R-A36D-31	Alive	1319	5.725593935
TCGA-VQ-A8E3-01A-11R-A39E-31	Dead	661	4.209188197
TCGA-VQ-A8E7-01B-11R-A414-31	Alive	1138	5.37727301
TCGA-VQ-A8P2-01A-11R-A36D-31	Alive	1160	3.085781547
TCGA-VQ-A8P3-01A-11R-A36D-31	Alive	1132	4.645252043
TCGA-VQ-A8P5-01A-11R-A39E-31	Dead	235	5.332478803
TCGA-VQ-A8P8-01A-11R-A39E-31	Alive	942	4.869007702
TCGA-VQ-A8PB-01A-11R-A39E-31	Dead	1043	4.886954904
TCGA-VQ-A8PC-01A-11R-A39E-31	Dead	1407	4.448649911
TCGA-VQ-A8PD-01A-11R-A414-31	Dead	496	3.915463536
TCGA-VQ-A8PE-01A-11R-A414-31	Dead	675	6.097720343
TCGA-VQ-A8PF-01A-11R-A414-31	Dead	76	4.578334949
TCGA-VQ-A8PH-01A-12R-A414-31	Dead	389	3.937617461
TCGA-VQ-A8PJ-01A-11R-A414-31	Dead	82	4.906342267
TCGA-VQ-A8PK-01A-12R-A414-31	Dead	543	6.589462395
TCGA-VQ-A8PM-01A-21R-A414-31	Dead	57	5.055655535
TCGA-VQ-A8PO-01A-11R-A414-31	Dead	282	4.629234204
TCGA-VQ-A8PP-01A-21R-A414-31	Dead	712	4.419950068
TCGA-VQ-A8PQ-01A-11R-A414-31	Dead	476	3.95893545
TCGA-VQ-A8PU-01A-12R-A414-31	Dead	832	3.512163664
TCGA-VQ-A8PX-01A-12R-A414-31	Alive	1964	2.860982656
TCGA-VQ-A91A-01A-11R-A414-31	Alive	1200	6.505122388
TCGA-VQ-A91D-01A-11R-A414-31	Dead	356	4.948217698
TCGA-VQ-A91E-01A-31R-A414-31	Alive	664	3.765004246
TCGA-VQ-A91K-01A-11R-A414-31	Alive	1862	3.196056172
TCGA-VQ-A91N-01A-11R-A414-31	Dead	570	5.088268828
TCGA-VQ-A91Q-01A-12R-A414-31	Dead	633	6.280846846
TCGA-VQ-A91S-01A-11R-A414-31	Alive	1000	5.010350188
TCGA-VQ-A91U-01A-11R-A414-31	Dead	52	4.497816717
TCGA-VQ-A91V-01A-11R-A414-31	Alive	1297	2.94506453
TCGA-VQ-A91X-01A-12R-A414-31	Dead	289	1.550309679
TCGA-VQ-A91Y-01A-11R-A414-31	Dead	296	5.613799776
TCGA-VQ-A91Z-01A-11R-A414-31	Alive	1690	3.146720383
TCGA-VQ-A922-01A-11R-A414-31	Dead	275	5.623307955
TCGA-VQ-A923-01A-11R-A414-31	Dead	61	3.600150793
TCGA-VQ-A924-01A-11R-A414-31	Dead	1686	5.327126846
TCGA-VQ-A925-01A-11R-A414-31	Dead	138	2.055195654
TCGA-VQ-A927-01A-12R-A414-31	Dead	200	5.131589484
TCGA-VQ-A928-01A-11R-A414-31	Dead	174	5.106063505
TCGA-VQ-A92D-01A-11R-A414-31	Alive	2032	5.328477469
TCGA-VQ-A94O-01A-11R-A414-31	Dead	640	5.633027176
TCGA-VQ-A94P-01A-13R-A414-31	Dead	81	6.735273042
TCGA-VQ-A94R-01A-11R-A414-31	Dead	1294	1.967426867
TCGA-VQ-A94T-01A-11R-A414-31	Dead	342	5.801086209
TCGA-VQ-A94U-01A-12R-A414-31	Alive	819	6.03316087
TCGA-VQ-AA64-01A-11R-A414-31	Dead	560	5.239363669
TCGA-VQ-AA68-01A-11R-A414-31	Alive	1328	5.850276867
TCGA-VQ-AA69-01A-11R-A414-31	Alive	864	4.498346618
TCGA-VQ-AA6A-01A-11R-A414-31	Alive	1184	3.020857742
TCGA-VQ-AA6D-01A-11R-A414-31	Alive	521	6.991859664
TCGA-VQ-AA6F-01A-31R-A414-31	Alive	1646	4.996158222
TCGA-VQ-AA6G-01A-11R-A414-31	Dead	792	5.32270694
TCGA-VQ-AA6J-01A-11R-A414-31	Alive	838	5.191550807
TCGA-VQ-AA6K-01A-11R-A414-31	Dead	378	4.414128766
TCGA-ZA-A8F6-01A-23R-A36D-31	Alive	525	2.545647185
TCGA-ZQ-A9CR-01A-11R-A39E-31	Dead	24	7.136486721
