# Supplementary material for: Bioinformatics-based analysis of the relationship between STC1 expression and immune infiltration in gastric cancer
Source: Front Genet. 2025 Jul 16;16:1499121. doi: 10.3389/fgene.2025.1499121 (PMC12307138; doi:10.3389/fgene.2025.1499121)
Supplement: Supplementary file 2 [file DataSheet1.zip › raw data 1/STC1(TCGA+GTEx).txt]

sample_id	status	STC1
GTEX-111CU-0926-SM-5EGIK	Normal	1.815578213
GTEX-111YS-1126-SM-5GZYQ	Normal	2.150538064
GTEX-1122O-1926-SM-5EGIQ	Normal	2.313243969
GTEX-117YW-2226-SM-5N9DB	Normal	4.168274352
GTEX-11DXX-1326-SM-5GIDZ	Normal	1.682573974
GTEX-11EI6-2426-SM-5PNVS	Normal	2.26004271
GTEX-11EM3-1026-SM-5A5KL	Normal	2.336300971
GTEX-11EQ9-1226-SM-5987E	Normal	1.469908863
GTEX-11GSP-2126-SM-5HL5E	Normal	4.123455057
GTEX-11I78-1726-SM-5A5M3	Normal	2.025022375
GTEX-11NSD-1426-SM-5HL67	Normal	0.782420662
GTEX-11NUK-2426-SM-5BC4U	Normal	7.06847798
GTEX-11P82-0726-SM-5PNYL	Normal	3.495687241
GTEX-11TT1-0726-SM-5GU5A	Normal	3.745193411
GTEX-11VI4-0326-SM-5EQ6L	Normal	2.134212613
GTEX-11WQK-2626-SM-5EQ4K	Normal	5.315065108
GTEX-1211K-1426-SM-5FQTF	Normal	1.761275312
GTEX-12696-1726-SM-5EQLH	Normal	1.4956752
GTEX-12BJ1-1726-SM-5HL9B	Normal	2.117710456
GTEX-12C56-0526-SM-5FQST	Normal	2.819706095
GTEX-12WS9-1426-SM-5FQT3	Normal	5.438620387
GTEX-12WSD-2326-SM-59HKQ	Normal	4.602865264
GTEX-12WSJ-0926-SM-5P9JD	Normal	2.301590549
GTEX-13111-1226-SM-5GCNC	Normal	3.27351734
GTEX-13113-0726-SM-5LZUF	Normal	2.560734772
GTEX-131XE-2226-SM-5PNYX	Normal	3.943926059
GTEX-131XF-1226-SM-5HL8V	Normal	1.169935133
GTEX-131XG-1226-SM-5EGH9	Normal	1.4956752
GTEX-132AR-2426-SM-5IFFD	Normal	4.432918908
GTEX-132QS-1826-SM-5IFFN	Normal	1.570444503
GTEX-1339X-1426-SM-5K7YO	Normal	0.475073498
GTEX-1399R-1126-SM-5IFIO	Normal	1.063528475
GTEX-139D8-2326-SM-5IFGE	Normal	1.811498199
GTEX-139YR-1926-SM-5LZXM	Normal	2.657653871
GTEX-13CF3-1926-SM-5K7WF	Normal	2.066943692
GTEX-13D11-2126-SM-5IFH2	Normal	1.475092886
GTEX-13FH7-1026-SM-5IJGF	Normal	0.790753746
GTEX-13FTW-1726-SM-5KM2B	Normal	1.613501683
GTEX-13FTX-0726-SM-5N9BI	Normal	1.786617336
GTEX-13O21-0926-SM-5IFGT	Normal	0.687043892
GTEX-13O3Q-2126-SM-5KM4C	Normal	2.96160238
GTEX-13O61-1126-SM-5L3FI	Normal	1.89140084
GTEX-13OVI-2426-SM-5KM4J	Normal	1.641515701
GTEX-13OW6-2526-SM-5IJEC	Normal	4.251712596
GTEX-13PVQ-2126-SM-5L3FW	Normal	5.941149965
GTEX-13QBU-1126-SM-5LU44	Normal	2.666749407
GTEX-13RTK-0226-SM-5RQHR	Normal	2.316121067
GTEX-13S7M-1826-SM-5RQK6	Normal	4.846003709
GTEX-13X6H-1626-SM-5Q5CT	Normal	0.887511002
GTEX-144GN-1226-SM-5O991	Normal	1.10434318
GTEX-145ME-1026-SM-5O9B4	Normal	0.910726145
GTEX-145MO-2226-SM-5Q5BN	Normal	5.106842391
GTEX-146FH-2126-SM-5SI9U	Normal	2.550939544
GTEX-146FR-2026-SM-5NQAI	Normal	2.847996143
GTEX-14BMU-1126-SM-5RQJ8	Normal	1.589754752
GTEX-14BMV-2226-SM-5RQHX	Normal	2.954195251
GTEX-NFK9-1526-SM-3LK7B	Normal	1.541000917
GTEX-O5YW-1526-SM-3MJGL	Normal	1.035643056
GTEX-OHPK-1526-SM-3MJGM	Normal	2.469877752
GTEX-OIZH-1526-SM-3NB1J	Normal	2.007175828
GTEX-OOBJ-1526-SM-3NB1Q	Normal	1.028584434
GTEX-OXRK-1626-SM-3NB17	Normal	0.992789871
GTEX-P4PP-1526-SM-3P61M	Normal	1.169935133
GTEX-P4PQ-1526-SM-3NMCK	Normal	2.144032361
GTEX-P4QT-1526-SM-3NMCT	Normal	2.587366213
GTEX-P78B-1826-SM-3P5YX	Normal	1.541000917
GTEX-PLZ6-0826-SM-3P61K	Normal	2.087475424
GTEX-POMQ-0826-SM-3P61H	Normal	1.970881707
GTEX-PW2O-1226-SM-48TCH	Normal	1.678100011
GTEX-PWN1-1526-SM-48TDA	Normal	2.266060977
GTEX-PWOO-1226-SM-48TCO	Normal	1.62294592
GTEX-PX3G-1526-SM-48U11	Normal	1.713719154
GTEX-Q2AH-1126-SM-48TZM	Normal	2.217237261
GTEX-Q2AI-0826-SM-48TZO	Normal	0.831879684
GTEX-Q734-1026-SM-48U16	Normal	1.550868928
GTEX-QCQG-0526-SM-48U2A	Normal	1.815578213
GTEX-QDVJ-1426-SM-48U1Y	Normal	2.060018584
GTEX-QDVN-1226-SM-48TZ5	Normal	1.090854006
GTEX-QLQ7-0826-SM-447B3	Normal	2.829842273
GTEX-QLQW-0726-SM-447AA	Normal	3.246377245
GTEX-QMRM-1126-SM-447BN	Normal	2.226510303
GTEX-QV31-0626-SM-447C5	Normal	1.395089607
GTEX-QV44-1226-SM-4R1KE	Normal	1.786617336
GTEX-QXCU-1926-SM-48FE4	Normal	3.687075112
GTEX-R53T-1226-SM-48FCT	Normal	1.464671521
GTEX-R55D-1526-SM-48FEJ	Normal	2.521057849
GTEX-R55G-1126-SM-48FDG	Normal	2.333413834
GTEX-RM2N-0826-SM-48FD3	Normal	2.157052295
GTEX-RU1J-0526-SM-46MUT	Normal	1.691540722
GTEX-RWS6-0926-SM-47JXE	Normal	0.895309507
GTEX-S341-0626-SM-4AD5T	Normal	1.641515701
GTEX-S3XE-1026-SM-4AD4O	Normal	0.925999896
GTEX-S4P3-0726-SM-4AD57	Normal	1.678100011
GTEX-S4Q7-0726-SM-4AD5F	Normal	2.778168562
GTEX-S4UY-1626-SM-4AD55	Normal	3.158657705
GTEX-S4Z8-1226-SM-4AD6W	Normal	2.560734772
GTEX-S7SF-0626-SM-4AD4V	Normal	1.321913705
GTEX-SIU7-1426-SM-4BRWT	Normal	1.863949845
GTEX-SNMC-0626-SM-4DM6H	Normal	2.472501234
GTEX-SNOS-0826-SM-4DM5N	Normal	3.793940202
GTEX-SUCS-0926-SM-4DM4Z	Normal	1.028584434
GTEX-T5JC-1926-SM-4DM6Q	Normal	4.892846091
GTEX-T5JW-0926-SM-4DM5K	Normal	1.372931319
GTEX-T6MO-0726-SM-4DM58	Normal	2.790737084
GTEX-T8EM-1226-SM-4DM5J	Normal	2.26004271
GTEX-TKQ1-0526-SM-4DXTG	Normal	3.014396382
GTEX-TKQ2-0926-SM-4DXU5	Normal	1.807351313
GTEX-U8T8-1226-SM-4E3IH	Normal	5.852266034
GTEX-U8XE-2126-SM-5CHRC	Normal	0
GTEX-UJHI-1026-SM-4IHJP	Normal	2.871884396
GTEX-UJMC-1226-SM-4IHLI	Normal	0.863959152
GTEX-UPK5-2126-SM-4JBJK	Normal	1.903036568
GTEX-V1D1-1726-SM-4JBHB	Normal	1.521044511
GTEX-V955-1326-SM-4JBHR	Normal	1.084071528
GTEX-VJYA-1026-SM-4KL21	Normal	1.93356772
GTEX-W5WG-1726-SM-4LMI5	Normal	1.144046999
GTEX-WFG7-1326-SM-4LMK1	Normal	1.400553327
GTEX-WFG8-1326-SM-4LVN3	Normal	0.773987409
GTEX-WFJO-1126-SM-4LVLZ	Normal	3.033870118
GTEX-WFON-1126-SM-4LVMA	Normal	0.565594327
GTEX-WFON-1126-SM-5CHTG	Normal	0
GTEX-WH7G-1526-SM-4LVMX	Normal	1.60408732
GTEX-WHSB-1226-SM-4M1XR	Normal	1.475092886
GTEX-WHWD-1426-SM-4OORU	Normal	2.46725532
GTEX-WRHK-0626-SM-4MVOE	Normal	1.356161782
GTEX-WXYG-1626-SM-4ONCR	Normal	1.097611448
GTEX-WY7C-1726-SM-4ONCC	Normal	1.137483796
GTEX-WYJK-2526-SM-4ONDF	Normal	2.137535214
GTEX-WYVS-1326-SM-4ONCQ	Normal	1.521044511
GTEX-WZTO-2126-SM-4PQYW	Normal	1.906922776
GTEX-X15G-1126-SM-4PQZG	Normal	1.541000917
GTEX-XAJ8-0326-SM-47JYI	Normal	1.40596737
GTEX-XBED-1226-SM-4AT5V	Normal	1.4956752
GTEX-XQ8I-2026-SM-4BOOL	Normal	1.339152954
GTEX-XUZC-0726-SM-4BOPH	Normal	2.032120758
GTEX-XV7Q-1326-SM-4BRWM	Normal	3.646168143
GTEX-XXEK-0826-SM-4BRWG	Normal	2.71145449
GTEX-Y114-1226-SM-4TT88	Normal	2.130969457
GTEX-Y3I4-1626-SM-4TT7W	Normal	1.321913705
GTEX-Y3IK-1426-SM-4YCES	Normal	2.555835456
GTEX-Y5LM-1326-SM-5RQIS	Normal	4.213364949
GTEX-Y5V6-1326-SM-4VDTF	Normal	0.941119241
GTEX-Y8E4-1526-SM-4WWDI	Normal	1.691540722
GTEX-Y8LW-0826-SM-4WWDO	Normal	1.848021188
GTEX-Y9LG-1026-SM-5IFJN	Normal	3.218761462
GTEX-YEC3-1426-SM-4WWEM	Normal	1.07038175
GTEX-YEC3-1426-SM-5PNXW	Normal	1.599324341
GTEX-YEC4-1426-SM-5IFHS	Normal	1.550868928
GTEX-YFCO-0826-SM-5LUAG	Normal	0.839937678
GTEX-YJ8A-1526-SM-5P9FT	Normal	4.341978168
GTEX-ZAB4-1526-SM-5CVN7	Normal	1.395089607
GTEX-ZDYS-1926-SM-5HL59	Normal	1.014363961
GTEX-ZE7O-3026-SM-51MS4	Normal	2.881647473
GTEX-ZEX8-1626-SM-4WKG7	Normal	1.182712444
GTEX-ZF29-1526-SM-4WKF7	Normal	1.618220073
GTEX-ZF2S-1426-SM-57WET	Normal	1.819662805
GTEX-ZLFU-1326-SM-4WWET	Normal	1.521044511
GTEX-ZLV1-0826-SM-4WWEQ	Normal	1.327685167
GTEX-ZP4G-1226-SM-4WWCJ	Normal	1.636896544
GTEX-ZPIC-2026-SM-57WG3	Normal	3.28535924
GTEX-ZQUD-0826-SM-57WDQ	Normal	3.307457812
GTEX-ZTX8-0426-SM-59HLG	Normal	2.666749407
GTEX-ZV6S-0926-SM-57WGB	Normal	1.82784569
GTEX-ZV7C-1626-SM-5NQ7E	Normal	1.124323286
GTEX-ZVP2-1626-SM-5GU5D	Normal	1.411456179
GTEX-ZVT2-1626-SM-51MRC	Normal	1.137483796
GTEX-ZVT3-2126-SM-59HL2	Normal	4.968968327
GTEX-ZVZP-1726-SM-5GZWY	Normal	2.472501234
GTEX-ZXES-1426-SM-5NQ8S	Normal	0.856001437
GTEX-ZYFG-1326-SM-5GICJ	Normal	1.875794641
GTEX-ZYVF-2726-SM-5GID4	Normal	4.730632401
GTEX-ZYY3-1726-SM-5EGH3	Normal	4.66678698
GTEX-ZZ64-0426-SM-5E43F	Normal	1.584948387
GTEX-ZZPU-1426-SM-5GZZ6	Normal	0.696007173
TCGA-CD-5804-01	Tumor	4.330571638
TCGA-CG-4306-01	Tumor	4.500806584
TCGA-F1-6177-01	Tumor	3.838907999
TCGA-VQ-A923-01	Tumor	2.664474516
TCGA-BR-4366-01	Tumor	3.87186461
TCGA-CG-5716-01	Tumor	2.28980186
TCGA-CG-4442-01	Tumor	3.430301631
TCGA-CG-4304-01	Tumor	2.408693546
TCGA-IN-A6RL-01	Tumor	3.785590296
TCGA-IN-A6RR-01	Tumor	3.132576613
TCGA-CG-4437-01	Tumor	2.871884396
TCGA-CG-4441-01	Tumor	4.054834467
TCGA-CG-5723-01	Tumor	2.58978457
TCGA-CD-5798-01	Tumor	3.379854744
TCGA-RD-A7C1-01	Tumor	2.625234199
TCGA-BR-7703-01	Tumor	1.952368193
TCGA-CG-4449-01	Tumor	4.947191466
TCGA-VQ-A927-01	Tumor	4.140806744
TCGA-BR-4256-01	Tumor	4.458776662
TCGA-D7-5578-01	Tumor	3.39640856
TCGA-IN-8462-01	Tumor	4.049665658
TCGA-BR-8591-01	Tumor	4.633467611
TCGA-F1-6874-01	Tumor	4.437592643
TCGA-F1-6875-01	Tumor	3.008964365
TCGA-FP-8099-01	Tumor	3.789764779
TCGA-VQ-A8E3-01	Tumor	3.107705274
TCGA-BR-4367-01	Tumor	3.132576613
TCGA-KB-A93J-01	Tumor	3.035626312
TCGA-MX-A5UG-01	Tumor	5.10266723
TCGA-RD-A8N5-01	Tumor	4.031255598
TCGA-VQ-A8PE-01	Tumor	4.871398159
TCGA-VQ-A91U-01	Tumor	3.443645654
TCGA-BR-A4CS-01	Tumor	2.459394333
TCGA-D7-6822-01	Tumor	3.235734602
TCGA-FP-7735-01	Tumor	3.629980392
TCGA-FP-7916-01	Tumor	3.247898379
TCGA-FP-7998-01	Tumor	4.640378513
TCGA-FP-A9TM-01	Tumor	2.796985479
TCGA-HU-A4H8-01	Tumor	1.130945336
TCGA-BR-8678-01	Tumor	3.390978873
TCGA-CD-A4MG-01	Tumor	3.060067981
TCGA-CG-4444-01	Tumor	3.75056212
TCGA-CG-4475-01	Tumor	5.925313181
TCGA-HU-8249-01	Tumor	3.737698422
TCGA-IN-A6RS-01	Tumor	3.809443845
TCGA-VQ-A8PF-01	Tumor	3.548460665
TCGA-VQ-A8PP-01	Tumor	3.255506871
TCGA-BR-4369-01	Tumor	1.9485864
TCGA-BR-6707-01	Tumor	3.192188806
TCGA-BR-8683-01	Tumor	5.133358184
TCGA-D7-6518-01	Tumor	3.026760574
TCGA-D7-8575-01	Tumor	2.367346644
TCGA-HU-8610-01	Tumor	3.855006939
TCGA-HU-A4GH-01	Tumor	3.947666747
TCGA-VQ-AA6J-01	Tumor	3.990076519
TCGA-B7-A5TJ-01	Tumor	1.82784569
TCGA-BR-7851-01	Tumor	3.98370497
TCGA-BR-7901-01	Tumor	4.926489451
TCGA-CD-8536-01	Tumor	2.885538315
TCGA-HU-A4G6-01	Tumor	1.220323923
TCGA-HU-A4GC-01	Tumor	2.333413834
TCGA-IP-7968-01	Tumor	5.293134038
TCGA-VQ-A8PO-01	Tumor	3.491859705
TCGA-VQ-A91X-01	Tumor	0.871834402
TCGA-VQ-A94O-01	Tumor	4.464695574
TCGA-CG-5726-01	Tumor	1.646141834
TCGA-D7-A4YU-01	Tumor	2.933572207
TCGA-HU-A4GU-01	Tumor	3.98735901
TCGA-HU-A4HD-01	Tumor	2.96343324
TCGA-VQ-A94T-01	Tumor	4.483510059
TCGA-BR-4191-01	Tumor	3.663384898
TCGA-BR-8059-01	Tumor	4.119401866
TCGA-BR-A4PF-01	Tumor	1.99277115
TCGA-CG-5725-01	Tumor	2.856009343
TCGA-D7-8574-01	Tumor	1.823751966
TCGA-D7-8578-01	Tumor	4.298658525
TCGA-HU-A4H0-01	Tumor	2.801182158
TCGA-RD-A8MW-01	Tumor	4.769725241
TCGA-VQ-A8P3-01	Tumor	3.482841575
TCGA-CG-5720-01	Tumor	3.749543793
TCGA-HU-A4GQ-01	Tumor	3.166742532
TCGA-HU-A4H5-01	Tumor	2.748489036
TCGA-R5-A805-01	Tumor	3.644971915
TCGA-ZA-A8F6-01	Tumor	1.655346695
TCGA-3M-AB46-01	Tumor	2.462013609
TCGA-BR-6801-01	Tumor	2.817645932
TCGA-BR-A44U-01	Tumor	2.662200296
TCGA-BR-A4J2-01	Tumor	5.579851779
TCGA-CG-4469-01	Tumor	3.163454609
TCGA-EQ-A4SO-01	Tumor	3.554589811
TCGA-F1-A448-01	Tumor	5.794110666
TCGA-HU-8608-01	Tumor	4.121004207
TCGA-IN-A6RO-01	Tumor	1.82784569
TCGA-RD-A8N1-01	Tumor	3.068697616
TCGA-VQ-A8DZ-01	Tumor	3.884633891
TCGA-VQ-A91D-01	Tumor	3.665595814
TCGA-VQ-A922-01	Tumor	4.571715923
TCGA-VQ-A94U-01	Tumor	4.943417924
TCGA-BR-6457-01	Tumor	3.271993058
TCGA-BR-7197-01	Tumor	2.926012798
TCGA-BR-8384-01	Tumor	4.586184758
TCGA-BR-8686-01	Tumor	4.768183866
TCGA-CD-5801-01	Tumor	2.01432081
TCGA-CG-4305-01	Tumor	2.540992293
TCGA-CG-4476-01	Tumor	3.333467721
TCGA-FP-7829-01	Tumor	3.691503388
TCGA-HU-A4GF-01	Tumor	3.34482391
TCGA-IN-A7NU-01	Tumor	2.513463248
TCGA-VQ-A8PD-01	Tumor	2.99460979
TCGA-VQ-A91K-01	Tumor	2.211038131
TCGA-VQ-A924-01	Tumor	4.207877896
TCGA-CD-A486-01	Tumor	5.207541383
TCGA-CG-4443-01	Tumor	2.003570172
TCGA-CG-5734-01	Tumor	3.709320218
TCGA-F1-A72C-01	Tumor	4.248680584
TCGA-FP-8631-01	Tumor	4.589155963
TCGA-FP-A4BF-01	Tumor	3.911690738
TCGA-HU-A4HB-01	Tumor	2.454158948
TCGA-IN-8663-01	Tumor	4.871881097
TCGA-KB-A93G-01	Tumor	5.975489216
TCGA-VQ-A8E0-01	Tumor	2.555835456
TCGA-VQ-A8P2-01	Tumor	2.007175828
TCGA-VQ-AA64-01	Tumor	4.082389986
TCGA-VQ-AA6G-01	Tumor	4.273515515
TCGA-VQ-AA6I-01	Tumor	3.549649713
TCGA-BR-6565-01	Tumor	3.769735883
TCGA-VQ-A8P5-01	Tumor	4.20863466
TCGA-VQ-A91A-01	Tumor	5.424260684
TCGA-VQ-A91Y-01	Tumor	4.554572369
TCGA-VQ-A92D-01	Tumor	4.17554759
TCGA-CG-5732-01	Tumor	2.498217169
TCGA-D7-A6EZ-01	Tumor	4.434921847
TCGA-HU-8243-01	Tumor	4.386127085
TCGA-MX-A663-01	Tumor	4.39022194
TCGA-RD-A7BT-01	Tumor	2.754876567
TCGA-VQ-A925-01	Tumor	1.195353806
TCGA-BR-4294-01	Tumor	2.4356239
TCGA-BR-6802-01	Tumor	3.707103658
TCGA-BR-7715-01	Tumor	3.859941659
TCGA-BR-8362-01	Tumor	4.821686462
TCGA-BR-A4QM-01	Tumor	2.150538064
TCGA-CD-8529-01	Tumor	4.804229746
TCGA-D7-6521-01	Tumor	3.534838901
TCGA-VQ-A8PC-01	Tumor	3.466004354
TCGA-BR-7196-01	Tumor	4.859519684
TCGA-D7-6820-01	Tumor	2.08067237
TCGA-IN-A6RJ-01	Tumor	0.73117442
TCGA-BR-6706-01	Tumor	3.712553206
TCGA-BR-7717-01	Tumor	3.238774411
TCGA-BR-8372-01	Tumor	3.18907177
TCGA-BR-A4J1-01	Tumor	2.653026021
TCGA-D7-6817-01	Tumor	1.782428229
TCGA-D7-A4YX-01	Tumor	3.454184452
TCGA-IN-AB1V-01	Tumor	1.60408732
TCGA-VQ-A8DU-01	Tumor	2.430244922
TCGA-VQ-A91S-01	Tumor	3.845978715
TCGA-VQ-A94R-01	Tumor	1.176340481
TCGA-B7-5818-01	Tumor	2.805295172
TCGA-BR-7722-01	Tumor	3.259984648
TCGA-BR-8371-01	Tumor	3.849980399
TCGA-BR-8590-01	Tumor	3.532280456
TCGA-CD-A4MI-01	Tumor	3.527347523
TCGA-D7-6527-01	Tumor	2.792876433
TCGA-D7-A6F2-01	Tumor	2.124335429
TCGA-FP-8211-01	Tumor	3.190585656
TCGA-VQ-A8PH-01	Tumor	2.854026919
TCGA-BR-8291-01	Tumor	4.676394988
TCGA-BR-8484-01	Tumor	4.344164954
TCGA-D7-A4YY-01	Tumor	2.941137579
TCGA-HU-A4GN-01	Tumor	2.347703003
TCGA-MX-A666-01	Tumor	3.001784533
TCGA-VQ-A91Q-01	Tumor	5.172332121
TCGA-B7-A5TN-01	Tumor	3.921215905
TCGA-BR-6563-01	Tumor	3.037382802
TCGA-BR-7958-01	Tumor	3.766585179
TCGA-CD-5813-01	Tumor	4.665634195
TCGA-CD-A4MJ-01	Tumor	2.99460979
TCGA-FP-A8CX-01	Tumor	2.488017487
TCGA-BR-6455-01	Tumor	2.885538315
TCGA-BR-7723-01	Tumor	3.177946271
TCGA-BR-7959-01	Tumor	4.726301979
TCGA-BR-8483-01	Tumor	1.555816082
TCGA-BR-8676-01	Tumor	2.025022375
TCGA-CD-8535-01	Tumor	4.016144468
TCGA-CG-5724-01	Tumor	2.879745882
TCGA-IN-7808-01	Tumor	2.700444881
TCGA-VQ-A8E7-01	Tumor	4.235703787
TCGA-VQ-AA6K-01	Tumor	3.372985843
TCGA-BR-4357-01	Tumor	4.326960551
TCGA-BR-6454-01	Tumor	2.493115384
TCGA-BR-8297-01	Tumor	3.324821977
TCGA-BR-A4IY-01	Tumor	2.459394333
TCGA-CD-A489-01	Tumor	3.440921366
TCGA-CG-5717-01	Tumor	4.414136016
TCGA-CG-5721-01	Tumor	2.666749407
TCGA-D7-6522-01	Tumor	1.918383484
TCGA-D7-6525-01	Tumor	3.070371518
TCGA-VQ-A8PK-01	Tumor	5.511935958
TCGA-VQ-A91V-01	Tumor	2.053103934
TCGA-BR-8289-01	Tumor	3.201634008
TCGA-BR-A452-01	Tumor	4.137505182
TCGA-CD-A48A-01	Tumor	3.049598577
TCGA-CG-4436-01	Tumor	3.954214566
TCGA-D7-8572-01	Tumor	3.25246291
TCGA-D7-8573-01	Tumor	2.543477778
TCGA-D7-A747-01	Tumor	2.469877752
TCGA-VQ-A8E2-01	Tumor	4.448946186
TCGA-VQ-A94P-01	Tumor	5.655088808
TCGA-VQ-AA6F-01	Tumor	3.860966003
TCGA-BR-4187-01	Tumor	3.456820361
TCGA-BR-8589-01	Tumor	2.526098051
TCGA-BR-A4J5-01	Tumor	4.070347983
TCGA-CG-4438-01	Tumor	3.628785335
TCGA-D7-A4YT-01	Tumor	2.403256449
TCGA-HU-8238-01	Tumor	4.023276382
TCGA-HU-A4GD-01	Tumor	2.510988577
TCGA-RD-A8MV-01	Tumor	3.320501253
TCGA-VQ-A8PM-01	Tumor	4.075521505
TCGA-VQ-AA6A-01	Tumor	2.094211745
TCGA-BR-8367-01	Tumor	5.510371006
TCGA-BR-8380-01	Tumor	4.119401866
TCGA-BR-A4J9-01	Tumor	3.942990992
TCGA-FP-A4BE-01	Tumor	3.477651824
TCGA-BR-6453-01	Tumor	3.330585171
TCGA-HU-A4G3-01	Tumor	2.60406091
TCGA-D7-6520-01	Tumor	2.893324917
TCGA-D7-6524-01	Tumor	4.869852796
TCGA-D7-6818-01	Tumor	7.436742813
TCGA-VQ-A8PJ-01	Tumor	3.814552641
TCGA-B7-A5TI-01	Tumor	3.566855356
TCGA-BR-8682-01	Tumor	3.255506871
TCGA-CD-8532-01	Tumor	3.247898379
TCGA-3M-AB47-01	Tumor	2.632277414
TCGA-B7-A5TK-01	Tumor	4.909277695
TCGA-BR-4267-01	Tumor	2.430244922
TCGA-BR-8381-01	Tumor	2.104334254
TCGA-BR-A453-01	Tumor	2.871884396
TCGA-CD-8530-01	Tumor	6.139391815
TCGA-R5-A7O7-01	Tumor	4.550263955
TCGA-VQ-A8PX-01	Tumor	1.985512031
TCGA-IN-7806-01	Tumor	2.241869877
TCGA-BR-8286-01	Tumor	3.87186461
TCGA-BR-A4J7-01	Tumor	3.061740526
TCGA-CG-4472-01	Tumor	2.671301198
TCGA-FP-8209-01	Tumor	2.98368252
TCGA-VQ-A928-01	Tumor	3.990919954
TCGA-CD-8533-01	Tumor	2.742021373
TCGA-FP-8210-01	Tumor	3.51730391
TCGA-VQ-A8DV-01	Tumor	2.48538784
TCGA-VQ-AA6B-01	Tumor	3.012556181
TCGA-BR-A4IV-01	Tumor	4.460113089
TCGA-RD-A7BS-01	Tumor	4.430916103
TCGA-BR-8680-01	Tumor	2.889430797
TCGA-CD-5799-01	Tumor	3.621800594
TCGA-HU-A4G2-01	Tumor	2.563144154
TCGA-IN-A6RI-01	Tumor	2.169950631
TCGA-SW-A7EB-01	Tumor	3.367384848
TCGA-D7-8570-01	Tumor	4.309576963
TCGA-BR-4279-01	Tumor	3.810465493
TCGA-VQ-A8DT-01	Tumor	2.419500657
TCGA-BR-6710-01	Tumor	3.073808243
TCGA-CD-8534-01	Tumor	2.330528124
TCGA-BR-A4J4-01	Tumor	3.16025645
TCGA-VQ-AA69-01	Tumor	3.26607702
TCGA-VQ-A91W-01	Tumor	3.705995483
TCGA-HF-7132-01	Tumor	2.627581201
TCGA-HF-7134-01	Tumor	5.615598793
TCGA-HF-7136-01	Tumor	5.0373689
TCGA-BR-8486-01	Tumor	3.910757139
TCGA-CD-A4MH-01	Tumor	2.416817452
TCGA-MX-A5UJ-01	Tumor	2.959771862
TCGA-BR-8368-01	Tumor	1.94110718
TCGA-CD-8525-01	Tumor	3.898251059
TCGA-HU-8604-01	Tumor	4.189816914
TCGA-CG-4466-01	Tumor	4.815030774
TCGA-BR-4253-01	Tumor	2.946706702
TCGA-BR-8366-01	Tumor	3.554589811
TCGA-RD-A8NB-01	Tumor	3.106025597
TCGA-BR-4257-01	Tumor	5.059577604
TCGA-CD-A48C-01	Tumor	2.769799893
TCGA-D7-A6F0-01	Tumor	3.171542807
TCGA-KB-A93H-01	Tumor	2.846015487
TCGA-ZQ-A9CR-01	Tumor	6.026973497
TCGA-BR-4280-01	Tumor	3.139135584
TCGA-BR-4368-01	Tumor	3.743064885
TCGA-BR-6452-01	Tumor	2.680328376
TCGA-CD-5803-01	Tumor	3.884633891
TCGA-CG-5718-01	Tumor	4.184240505
TCGA-IN-AB1X-01	Tumor	4.616484225
TCGA-RD-A8N6-01	Tumor	3.940186044
TCGA-HU-8244-01	Tumor	0.613537297
TCGA-BR-4255-01	Tumor	3.275769028
TCGA-BR-8369-01	Tumor	3.246377245
TCGA-HU-A4GY-01	Tumor	2.584948663
TCGA-BR-8060-01	Tumor	6.840431786
TCGA-BR-A4QL-01	Tumor	1.659925198
TCGA-CG-4301-01	Tumor	4.464695574
TCGA-HF-A5NB-01	Tumor	2.584948663
TCGA-BR-4362-01	Tumor	3.676931293
TCGA-BR-4370-01	Tumor	4.460113089
TCGA-BR-6456-01	Tumor	4.805772567
TCGA-BR-8677-01	Tumor	4.173941625
TCGA-BR-4292-01	Tumor	2.615853574
TCGA-BR-8363-01	Tumor	3.468551443
TCGA-CD-8526-01	Tumor	3.777151448
TCGA-IN-A7NT-01	Tumor	4.848030816
TCGA-BR-8080-01	Tumor	4.676394988
TCGA-BR-8284-01	Tumor	4.196150959
TCGA-BR-A4PD-01	Tumor	1.956079184
TCGA-CD-8527-01	Tumor	3.053116546
TCGA-CG-4462-01	Tumor	5.273549648
TCGA-D7-A6EX-01	Tumor	1.454165604
TCGA-D7-A6EY-01	Tumor	3.403289238
TCGA-HU-A4H6-01	Tumor	3.731223809
TCGA-VQ-A8P8-01	Tumor	3.879692974
TCGA-VQ-A8PU-01	Tumor	2.540992293
TCGA-BR-4371-01	Tumor	2.049612606
TCGA-BR-8081-01	Tumor	3.919347874
TCGA-BR-8361-01	Tumor	3.889482777
TCGA-BR-A4J8-01	Tumor	2.671301198
TCGA-D7-A6EV-01	Tumor	3.084036803
TCGA-EQ-8122-01	Tumor	4.789190456
TCGA-HJ-7597-01	Tumor	4.192936467
TCGA-HU-A4G8-01	Tumor	3.349062451
TCGA-HU-A4GT-01	Tumor	3.374341271
TCGA-BR-8078-01	Tumor	3.971810249
TCGA-BR-8365-01	Tumor	4.990949741
TCGA-BR-A4CR-01	Tumor	3.104346177
TCGA-BR-A4QI-01	Tumor	2.985517469
TCGA-D7-6528-01	Tumor	3.384013926
TCGA-D7-6815-01	Tumor	2.28980186
TCGA-HU-A4GX-01	Tumor	3.389531319
TCGA-R5-A7ZR-01	Tumor	1.599324341
TCGA-BR-7704-01	Tumor	2.920282068
TCGA-BR-7707-01	Tumor	2.788683813
TCGA-BR-A4J6-01	Tumor	2.523536174
TCGA-CG-4465-01	Tumor	3.624097878
TCGA-D7-A4YV-01	Tumor	3.173143342
TCGA-BR-6705-01	Tumor	4.106869654
TCGA-BR-8485-01	Tumor	4.323349937
TCGA-BR-A4PE-01	Tumor	3.762323329
TCGA-CG-4440-01	Tumor	2.942964594
TCGA-RD-A7BW-01	Tumor	5.31253041
TCGA-BR-8382-01	Tumor	3.440921366
TCGA-BR-8687-01	Tumor	4.649019082
TCGA-CG-4474-01	Tumor	3.161855418
TCGA-CG-5722-01	Tumor	3.134260308
TCGA-D7-6526-01	Tumor	3.106025597
TCGA-HU-A4G9-01	Tumor	0.739854271
TCGA-VQ-A91E-01	Tumor	2.780304754
TCGA-VQ-A91Z-01	Tumor	2.100957686
TCGA-BR-4201-01	Tumor	4.340552095
TCGA-BR-4361-01	Tumor	3.363140485
TCGA-CD-8531-01	Tumor	2.462013609
TCGA-CG-4460-01	Tumor	4.556391649
TCGA-D7-8579-01	Tumor	3.507175762
TCGA-R5-A7ZE-01	Tumor	3.28535924
TCGA-BR-8373-01	Tumor	3.482841575
TCGA-R5-A7ZF-01	Tumor	2.608825886
TCGA-VQ-A8PB-01	Tumor	3.748432957
TCGA-BR-6566-01	Tumor	3.148892453
TCGA-BR-6852-01	Tumor	3.946731512
TCGA-BR-8487-01	Tumor	3.22804907
TCGA-D7-6519-01	Tumor	3.691503388
TCGA-IN-A7NR-01	Tumor	2.641510664
TCGA-BR-8592-01	Tumor	3.98735901
TCGA-BR-8679-01	Tumor	2.989100957
TCGA-RD-A8N9-01	Tumor	4.835387209
TCGA-BR-7716-01	Tumor	2.967183209
TCGA-HU-A4GP-01	Tumor	3.232695554
TCGA-CD-8524-01	Tumor	3.37714292
TCGA-D7-A74A-01	Tumor	1.232644854
TCGA-SW-A7EA-01	Tumor	2.606401214
TCGA-BR-4363-01	Tumor	3.066935898
TCGA-BR-8295-01	Tumor	2.250948693
TCGA-D7-A4Z0-01	Tumor	5.16309615
TCGA-HU-A4GJ-01	Tumor	2.565637481
TCGA-RD-A8N2-01	Tumor	1.389576661
TCGA-VQ-A91N-01	Tumor	3.969937671
TCGA-BR-8077-01	Tumor	3.714770458
TCGA-BR-8296-01	Tumor	4.76500498
TCGA-CG-4477-01	Tumor	4.408703607
TCGA-HU-8602-01	Tumor	2.682607914
TCGA-HU-A4H2-01	Tumor	2.207902122
TCGA-RD-A8N4-01	Tumor	3.58857237
TCGA-BR-6458-01	Tumor	2.698244784
TCGA-BR-6709-01	Tumor	4.392983914
TCGA-HU-A4H3-01	Tumor	5.007612508
TCGA-BR-8588-01	Tumor	4.286890551
TCGA-BR-6803-01	Tumor	3.351949041
TCGA-BR-8690-01	Tumor	2.96535165
TCGA-CG-5719-01	Tumor	3.781324021
TCGA-D7-8576-01	Tumor	1.608790761
TCGA-KB-A6F7-01	Tumor	3.393693448
TCGA-BR-8058-01	Tumor	2.746275843
TCGA-BR-A44T-01	Tumor	2.333413834
TCGA-D7-5577-01	Tumor	2.636892626
TCGA-HU-A4H4-01	Tumor	2.799126386
TCGA-RD-A8N0-01	Tumor	2.416817452
TCGA-VQ-AA68-01	Tumor	4.771844733
TCGA-VQ-AA6D-01	Tumor	5.827014363
TCGA-B7-5816-01	Tumor	4.153828745
TCGA-CD-5800-01	Tumor	2.307414284
TCGA-BR-7957-01	Tumor	5.832123016
TCGA-VQ-A8PQ-01	Tumor	2.922191928
TCGA-BR-6564-01	Tumor	3.77613163
TCGA-BR-A4IZ-01	Tumor	2.987352754
TCGA-R5-A7ZI-01	Tumor	2.350516755
TCGA-CD-8528-01	Tumor	2.682607914
TCGA-BR-8364-01	Tumor	4.36033346
TCGA-D7-A748-01	Tumor	3.688182074
TCGA-BR-A4IU-01	Tumor	3.722440615
TCGA-HF-7131-01	Tumor	5.472823662
TCGA-HF-7133-01	Tumor	2.565637481
TCGA-BR-7703-11	Normal	2.266060977
TCGA-IN-8462-11	Normal	1.07038175
TCGA-FP-7735-11	Normal	3.500792157
TCGA-HU-A4GH-11	Normal	3.075571093
TCGA-BR-7851-11	Normal	1.422220635
TCGA-HU-A4GC-11	Normal	2.160312601
TCGA-IP-7968-11	Normal	4.312520946
TCGA-CG-5720-11	Normal	1.130945336
TCGA-BR-6457-11	Normal	1.848021188
TCGA-FP-7829-11	Normal	3.165142885
TCGA-CG-5734-11	Normal	3.372985843
TCGA-HU-A4HB-11	Normal	3.527347523
TCGA-IN-8663-11	Normal	0.918387498
TCGA-BR-6802-11	Normal	1.669033787
TCGA-BR-7715-11	Normal	1.925968477
TCGA-BR-7717-11	Normal	2.400499148
TCGA-IN-AB1V-11	Normal	1.545996322
TCGA-HU-A4GN-11	Normal	2.327723944
TCGA-BR-6454-11	Normal	2.192172185
TCGA-HU-8238-11	Normal	0.933561696
TCGA-BR-6453-11	Normal	2.406014978
TCGA-HU-A4G3-11	Normal	1.50589766
TCGA-IN-7806-11	Normal	1.063528475
TCGA-CG-5728-11	Normal	1.077264691
TCGA-CG-5733-11	Normal	0.999979
TCGA-CG-5730-11	Normal	2.166684071
TCGA-IN-AB1X-11	Normal	2.263051019
TCGA-HU-A4GY-11	Normal	3.707103658
TCGA-BR-8060-11	Normal	2.386812013
TCGA-BR-7704-11	Normal	3.364585224
TCGA-CG-5722-11	Normal	1.372931319
TCGA-BR-6852-11	Normal	2.104334254
TCGA-BR-7716-11	Normal	2.550939544
TCGA-HU-A4GP-11	Normal	2.80323842
TCGA-BR-6458-11	Normal	2.179529121
TCGA-BR-6564-11	Normal	1.823751966
