# Supplementary material for: Bioinformatics-based analysis of the relationship between STC1 expression and immune infiltration in gastric cancer
Source: Front Genet. 2025 Jul 16;16:1499121. doi: 10.3389/fgene.2025.1499121 (PMC12307138; doi:10.3389/fgene.2025.1499121)
Supplement: Supplementary file 3 [file Table1.xlsx]

## Sheet: Sheet 1
id	baseMean	log2FoldChange	lfcSE	stat	pvalue	padj	gene_name	gene_type
ENSG00000159167.12	3712.33	3.125	0.111282	28.0819	1.62962e-173	6.16323e-169	STC1	protein_coding
ENSG00000158859.10	2837.88	2.16074	0.144227	14.9816	9.69021e-51	1.83242e-46	ADAMTS4	protein_coding
ENSG00000095752.7	711.573	3.88053	0.293437	13.2244	6.34457e-40	7.99839e-36	IL11	protein_coding
ENSG00000102755.12	3489.29	1.38349	0.105338	13.1337	2.10967e-39	1.99469e-35	FLT1	protein_coding
ENSG00000106366.9	9544.38	2.77568	0.215011	12.9095	3.98134e-38	3.01149e-34	SERPINE1	protein_coding
ENSG00000162892.16	290.594	4.15924	0.325171	12.7909	1.84251e-37	1.1614e-33	IL24	protein_coding
ENSG00000177464.5	720.43	1.3797	0.109186	12.6363	1.33213e-36	7.1973e-33	GPR4	protein_coding
ENSG00000137801.11	28879.5	2.18374	0.180646	12.0886	1.21399e-33	5.73916e-30	THBS1	protein_coding
ENSG00000136244.12	611.768	3.30847	0.280448	11.7971	4.04136e-32	1.69827e-28	IL6	protein_coding
ENSG00000102802.10	760.39	2.529	0.215296	11.7466	7.35262e-32	2.78076e-28	MEDAG	protein_coding
ENSG00000137558.9	1177.65	3.46305	0.296805	11.6678	1.86252e-31	6.40367e-28	PI15	protein_coding
ENSG00000154736.6	891.547	1.55114	0.134246	11.5545	7.00609e-31	2.20809e-27	ADAMTS5	protein_coding
ENSG00000119508.18	1361.8	2.34066	0.202711	11.5468	7.6661e-31	2.23025e-27	NR4A3	protein_coding
ENSG00000187479.8	3960.84	2.04211	0.180319	11.325	9.86793e-30	2.66575e-26	C11orf96	protein_coding
ENSG00000105509.11	100.683	3.23321	0.293743	11.007	3.5377e-28	8.91972e-25	HAS1	protein_coding
ENSG00000122861.16	4380.68	1.98941	0.189675	10.4885	9.75159e-26	2.30503e-22	PLAU	protein_coding
ENSG00000059804.16	2929.11	1.62957	0.157047	10.3763	3.17804e-25	7.0702e-22	SLC2A3	protein_coding
ENSG00000113083.15	2612.56	1.74924	0.168786	10.3636	3.62901e-25	7.62494e-22	LOX	protein_coding
ENSG00000162618.15	1486.31	1.24278	0.122113	10.1773	2.50349e-24	4.98325e-21	ADGRL4	protein_coding
ENSG00000100311.17	1785.9	1.20619	0.118918	10.143	3.55891e-24	6.7299e-21	PDGFB	protein_coding
ENSG00000164318.18	307.075	1.50173	0.148343	10.1234	4.3524e-24	7.83847e-21	EGFLAM	protein_coding
ENSG00000073756.12	2455	2.52775	0.253887	9.95622	2.3689e-23	4.07235e-20	PTGS2	protein_coding
ENSG00000170961.7	461.118	1.84866	0.185917	9.94347	2.69289e-23	4.42805e-20	HAS2	protein_coding
ENSG00000168334.9	122.044	2.80146	0.285132	9.82514	8.77485e-23	1.38277e-19	XIRP1	protein_coding
ENSG00000187498.16	39404.4	1.26637	0.129754	9.75975	1.67564e-22	2.53491e-19	COL4A1	protein_coding
ENSG00000184838.15	384.484	1.4266	0.148524	9.6052	7.60106e-22	1.10566e-18	PRR16	protein_coding
ENSG00000069122.19	2469.23	1.17963	0.123101	9.58261	9.46248e-22	1.32545e-18	ADGRF5	protein_coding
ENSG00000007908.16	721.65	2.32421	0.242668	9.5777	9.92257e-22	1.34026e-18	SELE	protein_coding
ENSG00000163221.9	123.611	2.8843	0.301697	9.56024	1.17484e-21	1.53216e-18	S100A12	protein_coding
ENSG00000125810.10	6090.18	1.32913	0.140652	9.44979	3.39497e-21	4.27993e-18	CD93	protein_coding
ENSG00000157510.14	721.759	1.17087	0.124452	9.40819	5.04736e-21	6.15778e-18	AFAP1L1	protein_coding
ENSG00000130508.11	6591.08	1.39553	0.148533	9.39543	5.69859e-21	6.73502e-18	PXDN	protein_coding
ENSG00000164400.6	82.2155	3.15042	0.336036	9.37524	6.90204e-21	7.91016e-18	CSF2	protein_coding
ENSG00000123610.5	541.392	2.11935	0.226841	9.34288	9.3746e-21	1.04279e-17	TNFAIP6	protein_coding
ENSG00000186407.7	230.138	2.28207	0.244856	9.32003	1.16307e-20	1.25678e-17	CD300E	protein_coding
ENSG00000124216.4	553.048	1.34879	0.145026	9.30032	1.40022e-20	1.47101e-17	SNAI1	protein_coding
ENSG00000122641.11	4421.06	1.80086	0.194079	9.27903	1.71032e-20	1.74822e-17	INHBA	protein_coding
ENSG00000162493.16	2402.11	1.55673	0.169136	9.20398	3.44923e-20	3.4329e-17	PDPN	protein_coding
ENSG00000108342.13	770.071	3.37452	0.366874	9.19804	3.64546e-20	3.53516e-17	CSF3	protein_coding
ENSG00000276107.1	38.0388	2.00969	0.218677	9.19022	3.92044e-20	3.70677e-17	AC037198.1	lncRNA
ENSG00000080573.7	1976.76	1.39283	0.151988	9.16407	4.99773e-20	4.53987e-17	COL5A3	protein_coding
ENSG00000118473.22	465.624	1.33783	0.146002	9.16312	5.04163e-20	4.53987e-17	SGIP1	protein_coding
ENSG00000108688.11	51.7207	3.08786	0.33769	9.14406	6.01494e-20	5.29035e-17	CCL7	protein_coding
ENSG00000163736.4	56.8877	3.04889	0.33461	9.11177	8.10479e-20	6.96644e-17	PPBP	protein_coding
ENSG00000127533.4	864.534	1.59643	0.175259	9.10897	8.31658e-20	6.98963e-17	F2RL3	protein_coding
ENSG00000091879.14	1083.88	1.33512	0.146641	9.10465	8.65459e-20	7.11558e-17	ANGPT2	protein_coding
ENSG00000232774.8	37.2249	1.88036	0.206936	9.08668	1.0211e-19	8.21657e-17	AL355916.1	lncRNA
ENSG00000106236.4	175.359	2.02455	0.22289	9.08317	1.05455e-19	8.30895e-17	NPTX2	protein_coding
ENSG00000123342.16	1084.17	1.60255	0.17665	9.07187	1.16987e-19	9.02949e-17	MMP19	protein_coding
ENSG00000204262.14	14931	1.4636	0.161575	9.05833	1.32462e-19	1.00194e-16	COL5A2	protein_coding
ENSG00000137672.13	258.084	1.12944	0.124763	9.05265	1.39546e-19	1.03483e-16	TRPC6	protein_coding
ENSG00000019186.10	101.688	3.17473	0.352592	9.00399	2.17665e-19	1.5831e-16	CYP24A1	protein_coding
ENSG00000147697.9	58.9396	2.04679	0.228153	8.97116	2.93421e-19	2.09381e-16	GSDMC	protein_coding
ENSG00000161940.11	847.8	1.24196	0.139391	8.90984	5.11068e-19	3.57937e-16	BCL6B	protein_coding
ENSG00000167680.17	1384.86	1.33889	0.150669	8.88632	6.31672e-19	4.34361e-16	SEMA6B	protein_coding
ENSG00000204301.6	1688.15	1.08771	0.122495	8.87961	6.70939e-19	4.53124e-16	NOTCH4	protein_coding
ENSG00000149380.12	245.182	1.6358	0.184981	8.84308	9.31134e-19	6.17816e-16	P4HA3	protein_coding
ENSG00000131873.7	3115.94	0.815588	0.0925543	8.81199	1.22941e-18	8.01658e-16	CHSY1	protein_coding
ENSG00000118946.12	1433.89	1.24323	0.141486	8.78692	1.5372e-18	9.8537e-16	PCDH17	protein_coding
ENSG00000114270.17	3461.44	2.1006	0.239483	8.77139	1.76468e-18	1.11233e-15	COL7A1	protein_coding
ENSG00000124882.4	786.679	3.06501	0.350427	8.74649	2.20093e-18	1.36457e-15	EREG	protein_coding
ENSG00000183019.7	63.8656	2.18147	0.251816	8.66292	4.59826e-18	2.80494e-15	MCEMP1	protein_coding
ENSG00000145040.4	44.5838	2.52392	0.293129	8.61027	7.28899e-18	4.37571e-15	UCN2	protein_coding
ENSG00000173110.8	476.22	2.11299	0.246782	8.56214	1.10794e-17	6.54722e-15	HSPA6	protein_coding
ENSG00000224116.7	18.749	1.76002	0.206216	8.53488	1.40306e-17	8.16364e-15	INHBA-AS1	lncRNA
ENSG00000134013.16	4256.59	1.23234	0.144423	8.53282	1.42818e-17	8.18391e-15	LOXL2	protein_coding
ENSG00000166741.8	3337.57	1.55206	0.183249	8.46967	2.46096e-17	1.38916e-14	NNMT	protein_coding
ENSG00000179776.19	3334.45	1.16225	0.137635	8.44445	3.05487e-17	1.69905e-14	CDH5	protein_coding
ENSG00000124875.10	602.885	2.65403	0.31507	8.42362	3.65014e-17	2.0007e-14	CXCL6	protein_coding
ENSG00000087245.13	22875.8	1.65644	0.196858	8.4144	3.9492e-17	2.1337e-14	MMP2	protein_coding
ENSG00000269404.7	727.311	-2.73984	0.327228	-8.37288	5.62263e-17	2.99504e-14	SPIB	protein_coding
ENSG00000018280.17	943.883	1.54742	0.185131	8.3585	6.35212e-17	3.33663e-14	SLC11A1	protein_coding
ENSG00000184557.4	7015.47	1.26136	0.150993	8.35377	6.61181e-17	3.42546e-14	SOCS3	protein_coding
ENSG00000198108.4	220.543	1.21423	0.145399	8.35105	6.76607e-17	3.45801e-14	CHSY3	protein_coding
ENSG00000124731.13	510.391	2.03124	0.244108	8.32106	8.71774e-17	4.39607e-14	TREM1	protein_coding
ENSG00000105825.14	272.744	2.2864	0.275761	8.29122	1.12096e-16	5.57827e-14	TFPI2	protein_coding
ENSG00000113555.6	918.506	1.06231	0.128576	8.26214	1.43082e-16	7.02774e-14	PCDH12	protein_coding
ENSG00000177875.5	65.8316	1.39005	0.169086	8.22096	2.01875e-16	9.78836e-14	CCDC184	protein_coding
ENSG00000149968.12	3602.79	3.02724	0.368629	8.21217	2.17234e-16	1.03997e-13	MMP3	protein_coding
ENSG00000039560.14	4287.25	0.896923	0.109447	8.19506	2.50464e-16	1.18407e-13	RAI14	protein_coding
ENSG00000005108.16	408.912	1.41653	0.172925	8.19161	2.57759e-16	1.19796e-13	THSD7A	protein_coding
ENSG00000175879.9	106.616	1.06741	0.13032	8.19069	2.59738e-16	1.19796e-13	HOXD8	protein_coding
ENSG00000103196.12	5829.23	1.32584	0.162143	8.17698	2.91048e-16	1.3262e-13	CRISPLD2	protein_coding
ENSG00000071282.12	1616.34	1.06312	0.130471	8.14833	3.6898e-16	1.66129e-13	LMCD1	protein_coding
ENSG00000131386.19	402.022	1.87255	0.229952	8.14321	3.84934e-16	1.71273e-13	GALNT15	protein_coding
ENSG00000113140.11	59272.7	1.28857	0.158566	8.12636	4.4237e-16	1.9454e-13	SPARC	protein_coding
ENSG00000182752.10	1187.2	1.77853	0.218931	8.12371	4.52152e-16	1.96556e-13	PAPPA	protein_coding
ENSG00000175264.8	409.527	1.33804	0.165371	8.09113	5.91115e-16	2.54045e-13	CHST1	protein_coding
ENSG00000244953.1	19.4034	1.67	0.207002	8.06756	7.17185e-16	3.04763e-13	AC087521.1	lncRNA
ENSG00000165030.4	1654.82	0.91753	0.113782	8.06394	7.38768e-16	3.10447e-13	NFIL3	protein_coding
ENSG00000150630.4	563.633	1.18831	0.147444	8.0594	7.66693e-16	3.18641e-13	VEGFC	protein_coding
ENSG00000152952.12	3690.19	1.12154	0.139234	8.05506	7.94403e-16	3.26569e-13	PLOD2	protein_coding
ENSG00000066056.14	1631.09	1.20189	0.149301	8.05007	8.27482e-16	3.36509e-13	TIE1	protein_coding
ENSG00000086991.13	215.845	1.35265	0.168758	8.01531	1.09858e-15	4.42002e-13	NOX4	protein_coding
ENSG00000122691.13	273.319	1.78126	0.222298	8.01292	1.12014e-15	4.45934e-13	TWIST1	protein_coding
ENSG00000131459.13	857.568	1.79767	0.224602	8.00381	1.20632e-15	4.65542e-13	GFPT2	protein_coding
ENSG00000157766.19	852.443	1.61237	0.201393	8.00609	1.18412e-15	4.65542e-13	ACAN	protein_coding
ENSG00000175426.11	211.36	2.2551	0.281712	8.00497	1.19495e-15	4.65542e-13	PCSK1	protein_coding
ENSG00000142871.18	7789.02	1.58942	0.198935	7.98966	1.35317e-15	5.16938e-13	CCN1	protein_coding
ENSG00000100644.17	14604	0.861602	0.108114	7.96942	1.59427e-15	6.00088e-13	HIF1A	protein_coding
ENSG00000115594.12	5762	1.16789	0.146558	7.96877	1.60256e-15	6.00088e-13	IL1R1	protein_coding
ENSG00000113739.10	615.302	1.55049	0.194674	7.96454	1.65839e-15	6.14906e-13	STC2	protein_coding
ENSG00000152760.10	36.1187	1.32527	0.166708	7.94963	1.87066e-15	6.86876e-13	TCTEX1D1	protein_coding
ENSG00000134871.19	36962.2	1.14453	0.144371	7.92774	2.23171e-15	8.1157e-13	COL4A2	protein_coding
ENSG00000112096.19	24804.5	1.07619	0.135783	7.92584	2.26608e-15	8.1622e-13	SOD2	protein_coding
ENSG00000120279.6	481.439	1.09058	0.137696	7.92018	2.37162e-15	8.46176e-13	MYCT1	protein_coding
ENSG00000144476.6	1410.32	1.24604	0.157657	7.90349	2.71195e-15	9.49684e-13	ACKR3	protein_coding
ENSG00000197467.16	239.331	1.14525	0.144885	7.90457	2.6885e-15	9.49684e-13	COL13A1	protein_coding
ENSG00000154734.16	3926	1.52501	0.19449	7.84109	4.4664e-15	1.54972e-12	ADAMTS1	protein_coding
ENSG00000121361.5	471.523	1.37147	0.175334	7.82201	5.1988e-15	1.78744e-12	KCNJ8	protein_coding
ENSG00000170890.14	44.972	-3.09602	0.397277	-7.7931	6.53831e-15	2.22774e-12	PLA2G1B	protein_coding
ENSG00000261371.6	11503.1	1.09646	0.140761	7.78955	6.72498e-15	2.27088e-12	PECAM1	protein_coding
ENSG00000109099.16	3828.68	1.1627	0.149365	7.78434	7.00807e-15	2.34553e-12	PMP22	protein_coding
ENSG00000087303.18	2325.29	1.25178	0.161362	7.7576	8.65521e-15	2.8714e-12	NID2	protein_coding
ENSG00000225972.1	4202.93	-2.60843	0.336347	-7.75519	8.82126e-15	2.90104e-12	MTND1P23	unprocessed_pseudogene
ENSG00000174705.13	5123.73	1.04536	0.134817	7.7539	8.91142e-15	2.90543e-12	SH3PXD2B	protein_coding
ENSG00000035862.12	16355.6	1.20339	0.155257	7.75091	9.12351e-15	2.94916e-12	TIMP2	protein_coding
ENSG00000123496.8	109.709	2.19719	0.284471	7.72377	1.12938e-14	3.61975e-12	IL13RA2	protein_coding
ENSG00000128917.8	1254.03	1.01528	0.13168	7.71019	1.25626e-14	3.99258e-12	DLL4	protein_coding
ENSG00000099250.18	5024.51	0.997089	0.129601	7.69354	1.43116e-14	4.51055e-12	NRP1	protein_coding
ENSG00000050555.19	569.13	1.87279	0.243512	7.69073	1.46294e-14	4.57259e-12	LAMC3	protein_coding
ENSG00000226012.1	5.54719	2.60556	0.339679	7.67064	1.71136e-14	5.3052e-12	AP001434.1	lncRNA
ENSG00000108691.9	2555.84	1.62973	0.213002	7.65125	1.99041e-14	6.12012e-12	CCL2	protein_coding
ENSG00000250548.7	23.9183	1.32842	0.174628	7.60719	2.80125e-14	8.5438e-12	LINC01303	lncRNA
ENSG00000077943.8	1352.66	1.75907	0.231334	7.60403	2.8704e-14	8.68468e-12	ITGA8	protein_coding
ENSG00000157554.19	933.317	1.14172	0.150214	7.60063	2.94685e-14	8.84522e-12	ERG	protein_coding
ENSG00000130300.9	10682.3	0.966657	0.127265	7.59564	3.0628e-14	9.12087e-12	PLVAP	protein_coding
ENSG00000164283.13	574.585	1.64605	0.216788	7.59289	3.12858e-14	9.24398e-12	ESM1	protein_coding
ENSG00000280219.1	121.673	1.18403	0.156386	7.57122	3.69728e-14	1.08396e-11	AC093908.1	TEC
ENSG00000171049.9	193.971	1.99076	0.263147	7.56521	3.87232e-14	1.11957e-11	FPR2	protein_coding
ENSG00000235531.11	209.59	1.14923	0.151913	7.56502	3.87795e-14	1.11957e-11	MSC-AS1	lncRNA
ENSG00000168542.16	144451	1.50879	0.1995	7.56285	3.94328e-14	1.12981e-11	COL3A1	protein_coding
ENSG00000166148.4	354.63	1.39295	0.184229	7.56097	4.00087e-14	1.13769e-11	AVPR1A	protein_coding
ENSG00000111799.21	21042.3	1.44562	0.191654	7.54285	4.59802e-14	1.29774e-11	COL12A1	protein_coding
ENSG00000133110.15	17192.4	1.47511	0.195668	7.53886	4.74107e-14	1.3282e-11	POSTN	protein_coding
ENSG00000128383.13	130.482	1.86532	0.24795	7.52294	5.35566e-14	1.48935e-11	APOBEC3A	protein_coding
ENSG00000140945.17	718.96	1.05883	0.140845	7.51768	5.57582e-14	1.53925e-11	CDH13	protein_coding
ENSG00000104415.14	1291.02	1.52409	0.203248	7.4987	6.44548e-14	1.76643e-11	CCN4	protein_coding
ENSG00000156140.10	102.668	1.3443	0.179397	7.49343	6.70965e-14	1.82561e-11	ADAMTS3	protein_coding
ENSG00000037280.16	1024.99	1.04008	0.138909	7.48751	7.01924e-14	1.8962e-11	FLT4	protein_coding
ENSG00000147113.17	1006.89	1.10778	0.147998	7.48513	7.1474e-14	1.90362e-11	DIPK2B	protein_coding
ENSG00000188766.12	257.181	1.24826	0.166746	7.48599	7.10083e-14	1.90362e-11	SPRED3	protein_coding
ENSG00000164949.8	3175.21	1.31499	0.176031	7.47021	8.00677e-14	2.1176e-11	GEM	protein_coding
ENSG00000128342.5	1814.48	1.36824	0.183502	7.45627	8.90083e-14	2.3377e-11	LIF	protein_coding
ENSG00000115461.5	37725.9	1.4726	0.197754	7.44662	9.57636e-14	2.49778e-11	IGFBP5	protein_coding
ENSG00000137745.12	121.731	2.25421	0.303182	7.43518	1.04424e-13	2.70501e-11	MMP13	protein_coding
ENSG00000169744.13	684.544	1.05494	0.141914	7.43368	1.0562e-13	2.71738e-11	LDB2	protein_coding
ENSG00000148848.14	1557.78	1.75041	0.235795	7.42342	1.14135e-13	2.91662e-11	ADAM12	protein_coding
ENSG00000164692.18	125510	1.39293	0.187689	7.4215	1.15801e-13	2.93932e-11	COL1A2	protein_coding
ENSG00000108551.5	1080.22	2.05865	0.279443	7.36697	1.74547e-13	4.40091e-11	RASD1	protein_coding
ENSG00000109321.11	2294.69	1.95819	0.26621	7.35582	1.89753e-13	4.75263e-11	AREG	protein_coding
ENSG00000117594.10	243.462	1.63531	0.222559	7.34777	2.01542e-13	4.95753e-11	HSD11B1	protein_coding
ENSG00000172965.17	1106.26	0.748125	0.101817	7.34777	2.01545e-13	4.95753e-11	MIR4435-2HG	lncRNA
ENSG00000253123.4	57.1082	1.50216	0.204444	7.34755	2.01867e-13	4.95753e-11	AC091182.1	lncRNA
ENSG00000150457.9	2698.82	0.744967	0.101433	7.34444	2.06623e-13	5.0416e-11	LATS2	protein_coding
ENSG00000182871.16	11137.1	1.11224	0.151626	7.33542	2.21029e-13	5.35854e-11	COL18A1	protein_coding
ENSG00000284690.3	10.5398	2.083	0.284155	7.33052	2.29267e-13	5.52285e-11	CD300H	polymorphic_pseudogene
ENSG00000091972.18	674.316	1.16586	0.15911	7.32735	2.34748e-13	5.58376e-11	CD200	protein_coding
ENSG00000120129.6	15342.2	1.32714	0.18112	7.3274	2.34655e-13	5.58376e-11	DUSP1	protein_coding
ENSG00000150048.10	171.111	1.06981	0.146026	7.32615	2.36864e-13	5.59888e-11	CLEC1A	protein_coding
ENSG00000130635.16	25142.9	1.29577	0.177335	7.3069	2.73384e-13	6.42197e-11	COL5A1	protein_coding
ENSG00000128052.10	2153.43	0.947665	0.129819	7.2999	2.87981e-13	6.72312e-11	KDR	protein_coding
ENSG00000174059.17	4010.81	0.98848	0.135527	7.2936	3.01779e-13	7.00201e-11	CD34	protein_coding
ENSG00000179855.9	430.958	0.874748	0.120081	7.28467	3.22449e-13	7.436e-11	GIPC3	protein_coding
ENSG00000168140.5	1708.12	1.08423	0.148971	7.27816	3.38408e-13	7.75672e-11	VASN	protein_coding
ENSG00000078098.14	995.213	1.60669	0.221246	7.26198	3.81468e-13	8.64517e-11	FAP	protein_coding
ENSG00000135636.14	2374.88	1.04134	0.143398	7.26188	3.81741e-13	8.64517e-11	DYSF	protein_coding
ENSG00000127920.6	1268.03	1.05938	0.146299	7.24119	4.44752e-13	1.00122e-10	GNG11	protein_coding
ENSG00000168461.13	5235.6	1.1784	0.162878	7.23485	4.66029e-13	1.04291e-10	RAB31	protein_coding
ENSG00000278493.1	13.9244	1.20977	0.1674	7.22685	4.94333e-13	1.09975e-10	AC039056.2	lncRNA
ENSG00000121068.14	1282.35	0.915563	0.127178	7.19905	6.06357e-13	1.34108e-10	TBX2	protein_coding
ENSG00000197106.7	64.5551	2.02082	0.280793	7.19683	6.16298e-13	1.35514e-10	SLC6A17	protein_coding
ENSG00000119630.14	754.843	1.08119	0.150477	7.18507	6.71748e-13	1.46853e-10	PGF	protein_coding
ENSG00000224743.7	21.0391	1.83137	0.255236	7.17521	7.21958e-13	1.56922e-10	TEX26-AS1	lncRNA
ENSG00000174807.4	2922.12	1.2103	0.168831	7.16872	7.57046e-13	1.63609e-10	CD248	protein_coding
ENSG00000163359.16	54220.6	1.32124	0.184672	7.15454	8.39529e-13	1.80403e-10	COL6A3	protein_coding
ENSG00000148841.17	2443.86	1.09298	0.152871	7.14973	8.6949e-13	1.85786e-10	ITPRIP	protein_coding
ENSG00000148926.10	1185.26	1.41778	0.198575	7.13981	9.34604e-13	1.98577e-10	ADM	protein_coding
ENSG00000187116.14	127.548	1.2762	0.178833	7.1363	9.58774e-13	2.02574e-10	LILRA5	protein_coding
ENSG00000167754.13	45.5327	4.0855	0.573126	7.12844	1.0151e-12	2.13285e-10	KLK5	protein_coding
ENSG00000165757.9	2484.23	1.06137	0.149166	7.11533	1.11645e-12	2.33283e-10	JCAD	protein_coding
ENSG00000227992.1	20.8166	1.01738	0.143311	7.0991	1.25568e-12	2.60934e-10	AC108463.1	processed_pseudogene
ENSG00000245008.4	8.31965	1.47558	0.208127	7.08979	1.34317e-12	2.77589e-10	AP001122.1	lncRNA
ENSG00000166073.11	605.489	1.11963	0.158105	7.08152	1.42577e-12	2.93058e-10	GPR176	protein_coding
ENSG00000161381.14	1165.43	0.949653	0.134495	7.06089	1.65443e-12	3.38219e-10	PLXDC1	protein_coding
ENSG00000172216.6	7657.66	0.968639	0.137279	7.05599	1.71373e-12	3.48458e-10	CEBPB	protein_coding
ENSG00000118113.12	34.4219	2.31473	0.32849	7.04658	1.83367e-12	3.70852e-10	MMP8	protein_coding
ENSG00000184697.7	103.802	2.91506	0.414	7.04121	1.90582e-12	3.83395e-10	CLDN6	protein_coding
ENSG00000108821.14	247876	1.43477	0.203882	7.03727	1.96041e-12	3.92289e-10	COL1A1	protein_coding
ENSG00000157227.13	18559	0.934139	0.132783	7.03508	1.99151e-12	3.96416e-10	MMP14	protein_coding
ENSG00000178726.7	2767.79	1.07562	0.153364	7.01351	2.32414e-12	4.60204e-10	THBD	protein_coding
ENSG00000160013.9	275.066	1.07506	0.153436	7.00657	2.44238e-12	4.81098e-10	PTGIR	protein_coding
ENSG00000196639.7	862.701	0.855531	0.122215	7.0002	2.55591e-12	5.00852e-10	HRH1	protein_coding
ENSG00000137809.17	3018.2	1.40545	0.200809	6.99895	2.57893e-12	5.02758e-10	ITGA11	protein_coding
ENSG00000103569.10	513.257	1.85428	0.265054	6.99587	2.63616e-12	5.11279e-10	AQP9	protein_coding
ENSG00000206538.9	857.593	1.46495	0.209537	6.99137	2.72221e-12	5.25275e-10	VGLL3	protein_coding
ENSG00000169604.20	11641.9	1.3145	0.18806	6.98978	2.75316e-12	5.28551e-10	ANTXR1	protein_coding
ENSG00000171051.9	649.063	1.65358	0.236765	6.98406	2.86771e-12	5.47761e-10	FPR1	protein_coding
ENSG00000171310.11	1952.5	1.17551	0.168365	6.98195	2.91116e-12	5.53266e-10	CHST11	protein_coding
ENSG00000152402.11	513.313	1.07015	0.153418	6.97539	3.05019e-12	5.76791e-10	GUCY1A2	protein_coding
ENSG00000134668.12	197.721	1.1302	0.162213	6.96737	3.22915e-12	6.07594e-10	SPOCD1	protein_coding
ENSG00000198844.12	690.606	1.02842	0.147753	6.96039	3.39339e-12	6.35337e-10	ARHGEF15	protein_coding
ENSG00000038427.16	12532.7	1.3142	0.188947	6.95537	3.51644e-12	6.55131e-10	VCAN	protein_coding
ENSG00000183615.6	276.655	0.942519	0.135809	6.94002	3.92052e-12	7.26834e-10	FAM167B	protein_coding
ENSG00000120820.12	692.691	1.15189	0.166211	6.9303	4.19937e-12	7.74733e-10	GLT8D2	protein_coding
ENSG00000248458.2	10.0552	1.60717	0.232631	6.90864	4.89313e-12	8.9834e-10	AL139147.1	lncRNA
ENSG00000143546.10	1799.43	2.27155	0.32916	6.90104	5.16245e-12	9.43208e-10	S100A8	protein_coding
ENSG00000137573.14	15937	1.51592	0.220099	6.88743	5.68074e-12	1.03291e-09	SULF1	protein_coding
ENSG00000143387.14	5000.05	1.16604	0.169479	6.88014	5.9794e-12	1.07686e-09	CTSK	protein_coding
ENSG00000198768.11	113.92	1.71726	0.249583	6.88053	5.96302e-12	1.07686e-09	APCDD1L	protein_coding
ENSG00000183688.4	1162.83	0.929999	0.135512	6.86286	6.74947e-12	1.20979e-09	RFLNB	protein_coding
ENSG00000075420.13	9215.85	0.639574	0.0932961	6.85531	7.11585e-12	1.26944e-09	FNDC3B	protein_coding
ENSG00000102359.8	993.836	1.16189	0.169581	6.85153	7.30624e-12	1.28522e-09	SRPX2	protein_coding
ENSG00000149090.12	361.699	1.15802	0.169007	6.85188	7.28855e-12	1.28522e-09	PAMR1	protein_coding
ENSG00000248323.7	223.977	1.4935	0.217962	6.8521	7.27728e-12	1.28522e-09	LUCAT1	lncRNA
ENSG00000133466.14	1137.48	1.04088	0.151962	6.84963	7.40413e-12	1.29641e-09	C1QTNF6	protein_coding
ENSG00000173482.17	2598.25	1.04829	0.153082	6.84792	7.49318e-12	1.30595e-09	PTPRM	protein_coding
ENSG00000163430.12	16870.7	1.13424	0.166031	6.8315	8.40292e-12	1.45779e-09	FSTL1	protein_coding
ENSG00000099860.9	2001.97	0.982966	0.14398	6.82712	8.66355e-12	1.49614e-09	GADD45B	protein_coding
ENSG00000134531.10	8034.05	1.03949	0.152418	6.81997	9.10605e-12	1.56541e-09	EMP1	protein_coding
ENSG00000249992.2	1109.7	1.21113	0.178338	6.79121	1.11197e-11	1.90294e-09	TMEM158	protein_coding
ENSG00000113721.14	12692.1	1.10929	0.16399	6.76436	1.33898e-11	2.28109e-09	PDGFRB	protein_coding
ENSG00000095794.19	1133.37	0.668875	0.0988945	6.76352	1.34678e-11	2.28409e-09	CREM	protein_coding
ENSG00000173269.14	2011.71	0.991461	0.146816	6.75307	1.44747e-11	2.4439e-09	MMRN2	protein_coding
ENSG00000224982.4	60.444	0.881203	0.130507	6.75214	1.45683e-11	2.44876e-09	TMEM233	protein_coding
ENSG00000163638.13	1842.18	1.03949	0.154307	6.73651	1.62231e-11	2.71486e-09	ADAMTS9	protein_coding
ENSG00000166523.8	246.752	1.66898	0.247779	6.73575	1.63092e-11	2.71724e-09	CLEC4E	protein_coding
ENSG00000019549.13	865.584	1.27303	0.189052	6.73378	1.6531e-11	2.74212e-09	SNAI2	protein_coding
ENSG00000121297.8	1024.56	1.3696	0.203808	6.72009	1.81616e-11	2.98641e-09	TSHZ3	protein_coding
ENSG00000133048.13	3102.13	1.6556	0.246364	6.72013	1.81563e-11	2.98641e-09	CHI3L1	protein_coding
ENSG00000198759.12	325.661	1.36311	0.202902	6.71804	1.8419e-11	3.01561e-09	EGFL6	protein_coding
ENSG00000114251.15	2716.35	1.22321	0.182269	6.71099	1.9331e-11	3.15129e-09	WNT5A	protein_coding
ENSG00000104967.8	415.654	0.907256	0.135417	6.6997	2.08849e-11	3.38999e-09	NOVA2	protein_coding
ENSG00000124019.10	118.022	1.24891	0.186764	6.68708	2.27672e-11	3.67973e-09	FAM124B	protein_coding
ENSG00000272841.1	148.867	1.33158	0.199207	6.68438	2.31899e-11	3.7321e-09	MAP3K4-AS1	lncRNA
ENSG00000112715.25	12036	1.0915	0.163694	6.66792	2.59453e-11	4.1403e-09	VEGFA	protein_coding
ENSG00000167601.12	3917.1	1.08838	0.163221	6.66815	2.59053e-11	4.1403e-09	AXL	protein_coding
ENSG00000054938.16	2780.17	2.10103	0.315298	6.66364	2.67129e-11	4.22712e-09	CHRDL2	protein_coding
ENSG00000269952.1	14.9019	0.978597	0.146845	6.66416	2.66179e-11	4.22712e-09	AL117336.1	lncRNA
ENSG00000149257.16	13470.1	0.759486	0.114146	6.65362	2.85975e-11	4.50649e-09	SERPINH1	protein_coding
ENSG00000104368.19	4471.1	0.874725	0.131575	6.64809	2.96913e-11	4.65944e-09	PLAT	protein_coding
ENSG00000117385.16	2321.94	0.65948	0.099316	6.64022	3.13205e-11	4.88669e-09	P3H1	protein_coding
ENSG00000154133.15	1168.03	0.940156	0.141593	6.63986	3.13978e-11	4.88669e-09	ROBO4	protein_coding
ENSG00000152049.6	604.59	1.32813	0.200081	6.63796	3.18065e-11	4.90988e-09	KCNE4	protein_coding
ENSG00000161638.11	8848.26	1.09572	0.165064	6.63814	3.17673e-11	4.90988e-09	ITGA5	protein_coding
ENSG00000183853.18	3419.94	1.0304	0.155365	6.63212	3.30899e-11	5.08724e-09	KIRREL1	protein_coding
ENSG00000164056.11	3755.23	0.691986	0.104399	6.6283	3.39578e-11	5.19953e-09	SPRY1	protein_coding
ENSG00000183682.8	1012.77	0.939706	0.141809	6.62654	3.43648e-11	5.24063e-09	BMP8A	protein_coding
ENSG00000113361.13	683.72	0.936799	0.141551	6.61811	3.6383e-11	5.50972e-09	CDH6	protein_coding
ENSG00000166265.13	913.159	0.929014	0.140378	6.61795	3.64207e-11	5.50972e-09	CYYR1	protein_coding
ENSG00000141753.7	32246.4	1.30554	0.197429	6.6127	3.77381e-11	5.66974e-09	IGFBP4	protein_coding
ENSG00000175899.15	49000.4	1.1253	0.170177	6.61254	3.77783e-11	5.66974e-09	A2M	protein_coding
ENSG00000174325.6	9.02515	2.5474	0.385407	6.60963	3.85294e-11	5.75961e-09	DIRC1	lncRNA
ENSG00000104723.21	698.774	1.20026	0.181666	6.60697	3.92253e-11	5.84055e-09	TUSC3	protein_coding
ENSG00000145283.8	40.8238	1.4	0.212012	6.60344	4.01736e-11	5.95829e-09	SLC10A6	protein_coding
ENSG00000164604.13	82.0044	0.850881	0.128896	6.6013	4.07572e-11	6.02124e-09	GPR85	protein_coding
ENSG00000159200.18	2901	0.850404	0.129047	6.5899	4.40118e-11	6.47676e-09	RCAN1	protein_coding
ENSG00000166923.12	22183.4	1.75502	0.266645	6.58187	4.64564e-11	6.81e-09	GREM1	protein_coding
ENSG00000105419.18	473.406	1.0561	0.160643	6.57425	4.88996e-11	7.12655e-09	MEIS3	protein_coding
ENSG00000178878.13	2026.81	0.983452	0.149598	6.57397	4.89927e-11	7.12655e-09	APOLD1	protein_coding
ENSG00000256235.2	1261.39	0.962362	0.146492	6.56939	5.05224e-11	7.32091e-09	SMIM3	protein_coding
ENSG00000115282.21	1721.14	-0.370346	0.0564183	-6.56428	5.22864e-11	7.5476e-09	TTC31	protein_coding
ENSG00000006638.13	249.933	0.937141	0.142826	6.56141	5.33011e-11	7.63579e-09	TBXA2R	protein_coding
ENSG00000176887.7	77.6742	1.34888	0.205566	6.56178	5.31684e-11	7.63579e-09	SOX11	protein_coding
ENSG00000129988.6	98.4575	2.39953	0.366518	6.54682	5.87753e-11	8.3567e-09	LBP	protein_coding
ENSG00000173706.14	6431.46	1.01905	0.155643	6.54731	5.85811e-11	8.3567e-09	HEG1	protein_coding
ENSG00000178860.8	603.95	1.13867	0.174488	6.52575	6.7662e-11	9.58419e-09	MSC	protein_coding
ENSG00000233608.4	302.211	1.59727	0.245161	6.51518	7.26039e-11	1.02458e-08	TWIST2	protein_coding
ENSG00000176435.7	1175.49	0.928161	0.142758	6.50162	7.94577e-11	1.11713e-08	CLEC14A	protein_coding
ENSG00000108700.5	201.655	1.72144	0.264821	6.50038	8.01174e-11	1.12224e-08	CCL8	protein_coding
ENSG00000248927.1	22.2793	1.13075	0.174052	6.49663	8.21384e-11	1.1463e-08	AC114284.1	lncRNA
ENSG00000143322.21	2894.05	0.4916	0.0756952	6.49446	8.33326e-11	1.15869e-08	ABL2	protein_coding
ENSG00000166527.8	21.5602	1.63798	0.252243	6.49367	8.37702e-11	1.16051e-08	CLEC4D	protein_coding
ENSG00000163421.9	70.6978	1.98111	0.305177	6.49167	8.48927e-11	1.17177e-08	PROK2	protein_coding
ENSG00000110799.14	12978.5	1.06054	0.163533	6.48514	8.86468e-11	1.21914e-08	VWF	protein_coding
ENSG00000270661.1	6.79164	1.51821	0.234468	6.47512	9.47354e-11	1.29815e-08	Z99289.2	lncRNA
ENSG00000236841.8	12.7344	1.48092	0.228961	6.46797	9.93257e-11	1.35614e-08	AC007750.1	lncRNA
ENSG00000142552.8	2439	1.08514	0.167792	6.46717	9.98566e-11	1.35848e-08	RCN3	protein_coding
ENSG00000253837.1	34.4417	1.10427	0.170913	6.46103	1.0399e-10	1.40964e-08	AC090197.1	lncRNA
ENSG00000267583.5	15.5533	1.25598	0.194454	6.459	1.05395e-10	1.42359e-08	AC007998.3	lncRNA
ENSG00000204767.4	57.3381	1.40538	0.217619	6.45797	1.06114e-10	1.4282e-08	INSYN2B	protein_coding
ENSG00000174332.5	106.748	1.32721	0.205655	6.45356	1.09254e-10	1.46524e-08	GLIS1	protein_coding
ENSG00000128285.4	17.7107	1.49154	0.231592	6.44039	1.19171e-10	1.59259e-08	MCHR1	protein_coding
ENSG00000164932.13	2628.59	1.34833	0.209614	6.43245	1.25562e-10	1.67209e-08	CTHRC1	protein_coding
ENSG00000140285.12	1542.8	1.63809	0.254923	6.42582	1.31156e-10	1.74047e-08	FGF7	protein_coding
ENSG00000167123.19	2940.33	1.17025	0.182365	6.41709	1.38903e-10	1.83682e-08	CERCAM	protein_coding
ENSG00000166147.14	11197.4	1.30066	0.202989	6.40755	1.47878e-10	1.94869e-08	FBN1	protein_coding
ENSG00000087116.16	5112.21	1.31866	0.206186	6.39552	1.60007e-10	2.1012e-08	ADAMTS2	protein_coding
ENSG00000204291.11	12494.8	1.14058	0.178405	6.3932	1.62447e-10	2.12586e-08	COL15A1	protein_coding
ENSG00000171488.15	1468.33	0.767112	0.120014	6.39184	1.63905e-10	2.13755e-08	LRRC8C	protein_coding
ENSG00000122870.12	1321.2	1.3031	0.203895	6.39104	1.64756e-10	2.14126e-08	BICC1	protein_coding
ENSG00000138411.13	1083	0.903563	0.14143	6.38877	1.67227e-10	2.16593e-08	HECW2	protein_coding
ENSG00000239823.2	4.70369	2.11065	0.331203	6.37269	1.85746e-10	2.39758e-08	Y_RNA	misc_RNA
ENSG00000267013.6	12.5758	1.55265	0.243711	6.37086	1.87973e-10	2.41807e-08	LINC01929	lncRNA
ENSG00000170891.11	70.2639	1.31866	0.207172	6.36506	1.9522e-10	2.50278e-08	CYTL1	protein_coding
ENSG00000106991.14	8613.26	0.843783	0.132607	6.36305	1.9778e-10	2.52704e-08	ENG	protein_coding
ENSG00000146674.15	15370	1.07158	0.168468	6.3607	2.00834e-10	2.55742e-08	IGFBP3	protein_coding
ENSG00000159261.12	39.416	1.39556	0.219868	6.34727	2.19165e-10	2.78148e-08	CLDN14	protein_coding
ENSG00000074660.16	682.525	0.737179	0.116171	6.34565	2.21489e-10	2.80157e-08	SCARF1	protein_coding
ENSG00000186431.19	68.618	1.65245	0.260518	6.34292	2.25454e-10	2.84223e-08	FCAR	protein_coding
ENSG00000021852.13	7.49434	2.62147	0.413873	6.33398	2.3892e-10	3.00198e-08	C8B	protein_coding
ENSG00000136859.10	5452.1	1.23752	0.195724	6.32275	2.56941e-10	3.21772e-08	ANGPTL2	protein_coding
ENSG00000103313.13	136.152	1.26529	0.200182	6.32067	2.60431e-10	3.25065e-08	MEFV	protein_coding
ENSG00000153162.9	290.987	1.23727	0.195836	6.31791	2.65116e-10	3.28744e-08	BMP6	protein_coding
ENSG00000157654.19	6062.09	0.88869	0.140657	6.31816	2.64702e-10	3.28744e-08	PALM2AKAP2	protein_coding
ENSG00000149131.17	18068.1	1.12903	0.178883	6.31157	2.76221e-10	3.41394e-08	SERPING1	protein_coding
ENSG00000116285.13	5467.07	0.991741	0.157349	6.3028	2.92308e-10	3.60101e-08	ERRFI1	protein_coding
ENSG00000123685.9	117.741	0.873576	0.138625	6.30172	2.94368e-10	3.61461e-08	BATF3	protein_coding
ENSG00000118523.6	13600.7	1.09799	0.174674	6.28591	3.25944e-10	3.98939e-08	CCN2	protein_coding
ENSG00000136378.15	1042.55	0.98848	0.157479	6.27691	3.45377e-10	4.21359e-08	ADAMTS7	protein_coding
ENSG00000135047.16	5111.08	0.921601	0.146895	6.27389	3.52144e-10	4.28234e-08	CTSL	protein_coding
ENSG00000183807.8	80.1277	1.03447	0.164933	6.27204	3.56351e-10	4.31962e-08	FAM162B	protein_coding
ENSG00000251322.9	3043.98	0.843414	0.134562	6.26783	3.66117e-10	4.42382e-08	SHANK3	protein_coding
ENSG00000050426.16	2657.95	-0.473596	0.0756422	-6.261	3.82516e-10	4.60725e-08	LETMD1	protein_coding
ENSG00000134216.19	15.0725	3.72139	0.595199	6.25235	4.0433e-10	4.85453e-08	CHIA	protein_coding
ENSG00000113319.13	641.138	0.904215	0.144648	6.25113	4.07494e-10	4.87703e-08	RASGRF2	protein_coding
ENSG00000279353.1	17.3623	1.89935	0.303924	6.24942	4.11975e-10	4.91511e-08	AP001324.3	TEC
ENSG00000145623.13	6395.67	0.980547	0.156969	6.24677	4.19037e-10	4.98364e-08	OSMR	protein_coding
ENSG00000261327.5	37.8137	1.55599	0.249391	6.23916	4.39932e-10	5.21574e-08	AC134312.5	lncRNA
ENSG00000244486.9	1513.42	1.16937	0.187519	6.23602	4.4885e-10	5.30484e-08	SCARF2	protein_coding
ENSG00000144810.16	5168.9	1.47369	0.236423	6.23328	4.5678e-10	5.38175e-08	COL8A1	protein_coding
ENSG00000182667.14	505.31	1.31974	0.211925	6.22737	4.74324e-10	5.57109e-08	NTM	protein_coding
ENSG00000170525.21	5204.04	0.76235	0.122471	6.22472	4.82423e-10	5.64868e-08	PFKFB3	protein_coding
ENSG00000133026.13	3341.38	1.07724	0.173294	6.21627	5.09123e-10	5.94291e-08	MYH10	protein_coding
ENSG00000164035.10	894.229	0.954244	0.15388	6.20122	5.60278e-10	6.51991e-08	EMCN	protein_coding
ENSG00000132535.21	672.436	0.900947	0.14564	6.18614	6.16565e-10	7.15291e-08	DLG4	protein_coding
ENSG00000142173.16	39671.4	1.12349	0.181644	6.18514	6.20457e-10	7.17605e-08	COL6A2	protein_coding
ENSG00000106538.10	2770.78	1.05752	0.171122	6.17993	6.41289e-10	7.39438e-08	RARRES2	protein_coding
ENSG00000120708.17	14883.1	1.19676	0.193668	6.17942	6.43356e-10	7.39566e-08	TGFBI	protein_coding
ENSG00000122862.5	8357	1.21084	0.196021	6.17711	6.5286e-10	7.41908e-08	SRGN	protein_coding
ENSG00000170835.16	910.424	-2.57959	0.4176	-6.17718	6.52547e-10	7.41908e-08	CEL	protein_coding
ENSG00000221818.9	157.689	1.42867	0.231283	6.17715	6.52709e-10	7.41908e-08	EBF2	protein_coding
ENSG00000270547.6	141.231	1.4512	0.234935	6.17702	6.5324e-10	7.41908e-08	LINC01235	lncRNA
ENSG00000151388.11	2141.84	1.28516	0.208074	6.17644	6.55613e-10	7.42374e-08	ADAMTS12	protein_coding
ENSG00000151948.12	60.3911	1.31281	0.212624	6.17432	6.64503e-10	7.50195e-08	GLT1D1	protein_coding
ENSG00000165507.9	5226.4	1.10519	0.179038	6.17292	6.70386e-10	7.54583e-08	DEPP1	protein_coding
ENSG00000279660.1	3.69469	1.43386	0.232454	6.16834	6.90098e-10	7.74466e-08	AC005703.5	TEC
ENSG00000163673.7	60.77	1.16781	0.189409	6.16555	7.02377e-10	7.85914e-08	DCLK3	protein_coding
ENSG00000183876.9	203.015	1.36796	0.222419	6.15035	7.73119e-10	8.62519e-08	ARSI	protein_coding
ENSG00000141433.13	91.1854	1.97708	0.321702	6.14567	7.96255e-10	8.85717e-08	ADCYAP1	protein_coding
ENSG00000227482.1	6.73659	1.63258	0.266179	6.13338	8.60299e-10	9.5415e-08	AL157702.2	lncRNA
ENSG00000283632.4	700.355	0.865331	0.141106	6.13249	8.65132e-10	9.56705e-08	EXOC3L2	protein_coding
ENSG00000105137.13	1341.91	0.987028	0.160996	6.13077	8.74564e-10	9.64315e-08	SYDE1	protein_coding
ENSG00000137962.13	1935.39	0.78937	0.128992	6.11954	9.38458e-10	1.03176e-07	ARHGAP29	protein_coding
ENSG00000167460.17	36260.7	0.502101	0.0820911	6.11639	9.57187e-10	1.0493e-07	TPM4	protein_coding
ENSG00000163083.6	623.166	1.24176	0.203238	6.10988	9.97069e-10	1.08986e-07	INHBB	protein_coding
ENSG00000183287.14	95.0763	1.46416	0.239835	6.10486	1.02888e-09	1.12139e-07	CCBE1	protein_coding
ENSG00000070404.10	1897.1	1.06101	0.173846	6.10313	1.04009e-09	1.13035e-07	FSTL3	protein_coding
ENSG00000167100.15	229.148	0.872242	0.142941	6.10211	1.04676e-09	1.13434e-07	SAMD14	protein_coding
ENSG00000139329.5	30354.4	1.16369	0.191084	6.08995	1.12947e-09	1.22047e-07	LUM	protein_coding
ENSG00000099998.18	3069.38	1.16346	0.191097	6.08834	1.14086e-09	1.22927e-07	GGT5	protein_coding
ENSG00000069431.11	1372.83	1.48592	0.244238	6.08392	1.17281e-09	1.25898e-07	ABCC9	protein_coding
ENSG00000225614.4	1440	1.24552	0.204733	6.08361	1.17509e-09	1.25898e-07	ZNF469	protein_coding
ENSG00000250274.2	11.8616	1.34377	0.220904	6.08303	1.17933e-09	1.25995e-07	AC034199.1	lncRNA
ENSG00000151617.17	1478.77	1.07539	0.177014	6.07518	1.23845e-09	1.31939e-07	EDNRA	protein_coding
ENSG00000184408.10	79.7247	1.39562	0.229947	6.06931	1.28458e-09	1.36469e-07	KCND2	protein_coding
ENSG00000138185.20	2799.05	0.704049	0.116024	6.06815	1.29393e-09	1.37077e-07	ENTPD1	protein_coding
ENSG00000046889.19	774.931	1.03932	0.171387	6.0642	1.32616e-09	1.40099e-07	PREX2	protein_coding
ENSG00000099985.4	322.955	1.65658	0.273196	6.06369	1.33036e-09	1.40151e-07	OSM	protein_coding
ENSG00000134830.6	127.121	0.936151	0.154697	6.0515	1.43508e-09	1.50763e-07	C5AR2	protein_coding
ENSG00000163220.11	4119.03	1.75821	0.290877	6.0445	1.49877e-09	1.57018e-07	S100A9	protein_coding
ENSG00000169429.11	8349.13	1.80955	0.299656	6.03875	1.55313e-09	1.62263e-07	CXCL8	protein_coding
ENSG00000231123.1	10.2538	2.0072	0.332681	6.0334	1.60548e-09	1.66812e-07	SPATA20P1	processed_pseudogene
ENSG00000253276.4	2132.4	0.736884	0.122129	6.03365	1.60298e-09	1.66812e-07	CCDC71L	protein_coding
ENSG00000154096.14	6627.79	1.10201	0.183673	5.99987	1.97475e-09	2.04616e-07	THY1	protein_coding
ENSG00000182492.16	33064.2	1.14244	0.19065	5.99232	2.06864e-09	2.13759e-07	BGN	protein_coding
ENSG00000143226.15	2880.86	1.04816	0.174959	5.99087	2.08727e-09	2.15096e-07	FCGR2A	protein_coding
ENSG00000172156.4	977.572	1.51846	0.253603	5.98754	2.13043e-09	2.18948e-07	CCL11	protein_coding
ENSG00000076706.17	8955.41	0.971153	0.162408	5.97969	2.23559e-09	2.28572e-07	MCAM	protein_coding
ENSG00000124067.17	2394.72	0.662392	0.110774	5.97965	2.23616e-09	2.28572e-07	SLC12A4	protein_coding
ENSG00000269927.1	10.4463	1.41421	0.236552	5.97843	2.25293e-09	2.29666e-07	AC004817.3	lncRNA
ENSG00000171631.15	593.87	1.07528	0.179971	5.97475	2.3045e-09	2.34291e-07	P2RY6	protein_coding
ENSG00000196169.15	109.217	1.45744	0.244169	5.96896	2.38766e-09	2.42094e-07	KIF19	protein_coding
ENSG00000162891.10	7.42938	1.84236	0.308779	5.9666	2.42247e-09	2.44968e-07	IL20	protein_coding
ENSG00000115008.6	168.586	1.68823	0.283098	5.96339	2.4706e-09	2.49168e-07	IL1A	protein_coding
ENSG00000119699.8	978.27	1.14495	0.192105	5.96	2.52234e-09	2.5371e-07	TGFB3	protein_coding
ENSG00000124215.17	58.4319	1.31388	0.220676	5.95389	2.61839e-09	2.62672e-07	CDH26	protein_coding
ENSG00000116132.12	2286.13	1.37063	0.230331	5.95069	2.6701e-09	2.67151e-07	PRRX1	protein_coding
ENSG00000223812.8	35.127	-2.71182	0.456471	-5.94085	2.83552e-09	2.82953e-07	AC073365.1	lncRNA
ENSG00000132434.9	1755.54	-0.689593	0.116104	-5.93946	2.85955e-09	2.84601e-07	LANCL2	protein_coding
ENSG00000162745.10	3121.62	1.28903	0.217104	5.93739	2.89603e-09	2.87475e-07	OLFML2B	protein_coding
ENSG00000081087.15	2273.7	0.580429	0.0977813	5.93599	2.92072e-09	2.89166e-07	OSTM1	protein_coding
ENSG00000064886.14	431.081	1.75764	0.296356	5.93081	3.01437e-09	2.97659e-07	CHI3L2	protein_coding
ENSG00000120156.22	758.664	0.916289	0.15464	5.92532	3.11691e-09	3.06983e-07	TEK	protein_coding
ENSG00000133636.11	239.761	-2.57217	0.434415	-5.92099	3.20002e-09	3.14175e-07	NTS	protein_coding
ENSG00000212123.4	89.9072	-1.04917	0.177206	-5.92066	3.20654e-09	3.14175e-07	PRR22	protein_coding
ENSG00000134917.10	508.675	1.71979	0.290543	5.91921	3.23489e-09	3.16133e-07	ADAMTS8	protein_coding
ENSG00000136160.17	1176.85	0.888016	0.150105	5.91596	3.29945e-09	3.21611e-07	EDNRB	protein_coding
ENSG00000143333.7	1160.94	1.1457	0.193804	5.91163	3.38739e-09	3.29334e-07	RGS16	protein_coding
ENSG00000103175.11	804.542	1.08351	0.1834	5.90791	3.46484e-09	3.36e-07	WFDC1	protein_coding
ENSG00000175471.19	770.626	0.824894	0.139641	5.90724	3.47877e-09	3.36489e-07	MCTP1	protein_coding
ENSG00000116016.14	15666.3	0.60553	0.102537	5.90548	3.5163e-09	3.39003e-07	EPAS1	protein_coding
ENSG00000139567.13	1760.93	0.816124	0.138205	5.90518	3.52269e-09	3.39003e-07	ACVRL1	protein_coding
ENSG00000182885.17	180.978	1.41579	0.239996	5.89923	3.65209e-09	3.50564e-07	ADGRG3	protein_coding
ENSG00000269609.6	564.592	-0.753049	0.127669	-5.89847	3.66897e-09	3.51293e-07	RPARP-AS1	lncRNA
ENSG00000151790.9	247.262	1.18631	0.201253	5.89459	3.75607e-09	3.58724e-07	TDO2	protein_coding
ENSG00000164176.13	2239.49	0.863603	0.146591	5.89123	3.83335e-09	3.65182e-07	EDIL3	protein_coding
ENSG00000077327.16	14.4717	1.9172	0.32578	5.88497	3.98127e-09	3.78321e-07	SPAG6	protein_coding
ENSG00000153317.15	3783.74	0.562137	0.0956631	5.87621	4.19762e-09	3.97879e-07	ASAP1	protein_coding
ENSG00000172752.14	75.3051	1.6147	0.274866	5.87449	4.24136e-09	4.01021e-07	COL6A5	protein_coding
ENSG00000029559.7	89.5243	2.1171	0.360745	5.86869	4.39253e-09	4.14278e-07	IBSP	protein_coding
ENSG00000148175.13	10791.1	0.760515	0.129677	5.86468	4.49994e-09	4.23353e-07	STOM	protein_coding
ENSG00000107165.13	249.251	1.75002	0.298529	5.86215	4.56908e-09	4.28791e-07	TYRP1	protein_coding
ENSG00000166130.15	984.523	0.634273	0.108322	5.85544	4.75758e-09	4.45375e-07	IKBIP	protein_coding
ENSG00000248636.7	16.8998	0.950001	0.162348	5.85162	4.86808e-09	4.54595e-07	AC002070.1	lncRNA
ENSG00000159674.12	5074.8	0.999974	0.170949	5.84954	4.92924e-09	4.59172e-07	SPON2	protein_coding
ENSG00000128656.15	864.715	0.912543	0.15606	5.84739	4.99346e-09	4.64011e-07	CHN1	protein_coding
ENSG00000154240.17	309.387	0.871635	0.14909	5.84638	5.02392e-09	4.65698e-07	CEP112	protein_coding
ENSG00000140937.14	5240.54	1.06803	0.182901	5.83942	5.23844e-09	4.83612e-07	CDH11	protein_coding
ENSG00000257017.9	60.2426	1.88607	0.322997	5.83928	5.24275e-09	4.83612e-07	HP	protein_coding
ENSG00000168487.20	3397.96	0.656605	0.112531	5.83489	5.38261e-09	4.95305e-07	BMP1	protein_coding
ENSG00000172638.13	2254.93	0.967973	0.165979	5.8319	5.4801e-09	5.03052e-07	EFEMP2	protein_coding
ENSG00000041982.16	14215.4	1.46574	0.251499	5.82802	5.60888e-09	5.12386e-07	TNC	protein_coding
ENSG00000180447.7	1081.67	1.57492	0.270215	5.8284	5.59608e-09	5.12386e-07	GAS1	protein_coding
ENSG00000164736.6	275.082	1.06036	0.182007	5.82593	5.67946e-09	5.17584e-07	SOX17	protein_coding
ENSG00000112769.20	7056.29	0.912248	0.156795	5.81808	5.95278e-09	5.41188e-07	LAMA4	protein_coding
ENSG00000152475.7	169.648	-0.684982	0.11782	-5.81381	6.10666e-09	5.53846e-07	ZNF837	protein_coding
ENSG00000116962.15	11905.7	0.817146	0.140635	5.81041	6.23186e-09	5.6385e-07	NID1	protein_coding
ENSG00000196460.14	32.5924	1.26751	0.218308	5.80607	6.39575e-09	5.77297e-07	RFX8	protein_coding
ENSG00000020181.18	4347.13	1.0075	0.173543	5.80546	6.4188e-09	5.77651e-07	ADGRA2	protein_coding
ENSG00000109272.4	13.8916	1.80812	0.311468	5.80517	6.43022e-09	5.77651e-07	PF4V1	protein_coding
ENSG00000265190.7	78.044	2.31214	0.398345	5.80436	6.46112e-09	5.79051e-07	ANXA8	protein_coding
ENSG00000108309.14	83.702	1.50304	0.258994	5.80339	6.49869e-09	5.81042e-07	RUNDC3A	protein_coding
ENSG00000132000.13	475.922	1.11404	0.192006	5.80211	6.54837e-09	5.84102e-07	PODNL1	protein_coding
ENSG00000111145.8	4350.36	0.6451	0.111208	5.80083	6.59875e-09	5.87211e-07	ELK3	protein_coding
ENSG00000282849.1	4.37677	1.77441	0.306084	5.79714	6.7454e-09	5.98852e-07	AL359834.1	lncRNA
ENSG00000172572.7	1802.65	1.3474	0.232467	5.79611	6.78725e-09	6.01156e-07	PDE3A	protein_coding
ENSG00000130600.19	2403.74	1.82997	0.315855	5.7937	6.88543e-09	6.08428e-07	H19	lncRNA
ENSG00000176170.14	1265	1.05107	0.181516	5.79049	7.01812e-09	6.18707e-07	SPHK1	protein_coding
ENSG00000175946.8	40.9246	1.45365	0.251138	5.78823	7.11325e-09	6.25635e-07	KLHL38	protein_coding
ENSG00000181274.7	1710.5	-0.646666	0.111927	-5.77757	7.5786e-09	6.65018e-07	FRAT2	protein_coding
ENSG00000112214.10	153.033	1.08804	0.188569	5.77	7.92729e-09	6.94005e-07	FHL5	protein_coding
ENSG00000143384.14	26277.2	0.478488	0.0829403	5.76906	7.97129e-09	6.96245e-07	MCL1	protein_coding
ENSG00000196611.5	10430	1.89807	0.329083	5.76774	8.0343e-09	7.00132e-07	MMP1	protein_coding
ENSG00000042062.13	337.209	0.967128	0.1677	5.76701	8.06895e-09	7.01535e-07	RIPOR3	protein_coding
ENSG00000249751.4	69.7154	0.888294	0.154073	5.76542	8.14527e-09	7.06547e-07	ECSCR	protein_coding
ENSG00000151468.11	1671.5	0.7993	0.138689	5.76324	8.2513e-09	7.14106e-07	CCDC3	protein_coding
ENSG00000139117.14	565.101	0.970356	0.168453	5.76039	8.39193e-09	7.24618e-07	CPNE8	protein_coding
ENSG00000153976.3	178.384	1.22179	0.21218	5.75827	8.49807e-09	7.32112e-07	HS3ST3A1	protein_coding
ENSG00000198959.12	25820.7	1.18729	0.20621	5.75765	8.52937e-09	7.33138e-07	TGM2	protein_coding
ENSG00000122711.9	4086.49	2.70857	0.471188	5.74838	9.01018e-09	7.70961e-07	SPINK4	protein_coding
ENSG00000162391.12	73.8864	-1.05068	0.182768	-5.74871	8.99273e-09	7.70961e-07	FAM151A	protein_coding
ENSG00000131055.5	93.0914	0.799035	0.139033	5.74709	9.07899e-09	7.75095e-07	COX4I2	protein_coding
ENSG00000259182.5	8.43263	1.0374	0.180567	5.74527	9.17746e-09	7.81738e-07	AC019254.1	lncRNA
ENSG00000147027.4	2115.63	1.10344	0.192124	5.74338	9.28064e-09	7.8875e-07	TMEM47	protein_coding
ENSG00000128595.17	13137.1	0.58113	0.101247	5.73974	9.48228e-09	8.04081e-07	CALU	protein_coding
ENSG00000130775.16	1739.94	0.928486	0.161848	5.73677	9.65002e-09	8.16474e-07	THEMIS2	protein_coding
ENSG00000185231.5	6.22565	1.75036	0.305148	5.73612	9.68714e-09	8.17785e-07	MC2R	protein_coding
ENSG00000169826.8	2056.63	0.625483	0.109131	5.73147	9.9565e-09	8.38593e-07	CSGALNACT2	protein_coding
ENSG00000214548.18	1098.91	1.2184	0.212595	5.7311	9.97797e-09	8.38593e-07	MEG3	lncRNA
ENSG00000198795.11	704.956	1.00049	0.174742	5.72554	1.03103e-08	8.64602e-07	ZNF521	protein_coding
ENSG00000185101.13	2860.61	-0.903069	0.15803	-5.71455	1.09993e-08	9.20339e-07	ANO9	protein_coding
ENSG00000128791.12	4160.47	0.616827	0.107994	5.71166	1.1188e-08	9.32274e-07	TWSG1	protein_coding
ENSG00000154783.12	1683	0.893742	0.156478	5.71161	1.11912e-08	9.32274e-07	FGD5	protein_coding
ENSG00000204020.6	23.5226	1.45172	0.254483	5.7046	1.16618e-08	9.69343e-07	LIPN	protein_coding
ENSG00000104371.5	61.2	-2.26391	0.396966	-5.70304	1.1769e-08	9.76101e-07	DKK4	protein_coding
ENSG00000250320.6	64.3537	0.930608	0.163355	5.69686	1.22036e-08	1.00994e-06	EDIL3-DT	lncRNA
ENSG00000230333.6	26.9434	1.03279	0.181464	5.69142	1.2599e-08	1.04038e-06	AC004160.1	lncRNA
ENSG00000137507.11	3823.8	1.04474	0.183686	5.68765	1.28803e-08	1.06129e-06	LRRC32	protein_coding
ENSG00000131368.8	1658.7	-0.483505	0.0850207	-5.68691	1.29361e-08	1.06358e-06	MRPS25	protein_coding
ENSG00000164465.19	1730.05	0.588238	0.10347	5.68512	1.3072e-08	1.07242e-06	DCBLD1	protein_coding
ENSG00000187513.9	777.016	0.894501	0.157394	5.68321	1.32193e-08	1.08215e-06	GJA4	protein_coding
ENSG00000246430.7	22.5838	1.55291	0.273304	5.68199	1.33139e-08	1.08754e-06	LINC00968	lncRNA
ENSG00000243055.1	32.0564	1.22912	0.216436	5.67891	1.35559e-08	1.10492e-06	GK-AS1	lncRNA
ENSG00000244586.1	83.7784	1.11531	0.196431	5.6779	1.36354e-08	1.10902e-06	WNT5A-AS1	lncRNA
ENSG00000183722.9	1930.04	1.02186	0.180265	5.66863	1.43942e-08	1.16821e-06	LHFPL6	protein_coding
ENSG00000157680.15	148.758	1.14458	0.202037	5.66519	1.46859e-08	1.18934e-06	DGKI	protein_coding
ENSG00000233321.2	18.8257	1.07717	0.190287	5.66077	1.50697e-08	1.21781e-06	LINC02669	lncRNA
ENSG00000090539.15	435.787	1.03806	0.183498	5.6571	1.53956e-08	1.24149e-06	CHRD	protein_coding
ENSG00000167210.17	27.6453	1.24903	0.220805	5.65673	1.54288e-08	1.24152e-06	LOXHD1	protein_coding
ENSG00000211644.3	51.1561	2.0299	0.358914	5.65565	1.55256e-08	1.24666e-06	IGLV1-51	IG_V_gene
ENSG00000178301.4	241.527	-0.660636	0.116867	-5.6529	1.57765e-08	1.26413e-06	AQP11	protein_coding
ENSG00000164694.17	5403.02	1.62447	0.287419	5.65193	1.58657e-08	1.26859e-06	FNDC1	protein_coding
ENSG00000102760.13	1428.09	0.76182	0.134887	5.64782	1.62494e-08	1.29652e-06	RGCC	protein_coding
ENSG00000198914.5	29.9274	2.31566	0.410441	5.64189	1.68196e-08	1.3392e-06	POU3F3	protein_coding
ENSG00000136630.13	192.586	0.792321	0.140499	5.63933	1.70714e-08	1.35639e-06	HLX	protein_coding
ENSG00000122707.12	728.546	0.957477	0.169972	5.63314	1.7696e-08	1.40306e-06	RECK	protein_coding
ENSG00000138135.7	313.429	1.22545	0.217595	5.63179	1.78351e-08	1.41114e-06	CH25H	protein_coding
ENSG00000118292.9	336.788	0.730964	0.129816	5.63076	1.79416e-08	1.4166e-06	C1orf54	protein_coding
ENSG00000106624.11	20305.7	1.10608	0.196544	5.62762	1.82715e-08	1.43964e-06	AEBP1	protein_coding
ENSG00000222047.9	15.721	1.17028	0.208022	5.62574	1.84715e-08	1.44936e-06	C10orf55	lncRNA
ENSG00000243742.5	313.486	1.05118	0.186845	5.62596	1.84474e-08	1.44936e-06	RPLP0P2	transcribed_processed_pseudogene
ENSG00000164294.14	1557.48	0.954686	0.169732	5.62465	1.85879e-08	1.45548e-06	GPX8	protein_coding
ENSG00000011028.14	5783.73	0.974041	0.173194	5.62398	1.86606e-08	1.45815e-06	MRC2	protein_coding
ENSG00000068001.14	2245.94	0.474168	0.084372	5.61996	1.90999e-08	1.4894e-06	HYAL2	protein_coding
ENSG00000231233.1	14.1817	1.20501	0.214521	5.61719	1.94084e-08	1.51034e-06	CFAP58-DT	lncRNA
ENSG00000165633.13	998.738	1.13895	0.202921	5.61277	1.9911e-08	1.54627e-06	VSTM4	protein_coding
ENSG00000127329.16	2442.92	0.763724	0.136111	5.61106	2.01094e-08	1.55848e-06	PTPRB	protein_coding
ENSG00000143954.13	62.4708	-3.15957	0.563605	-5.606	2.07054e-08	1.60139e-06	REG3G	protein_coding
ENSG00000184588.18	1746.03	1.05741	0.188683	5.60418	2.09246e-08	1.61504e-06	PDE4B	protein_coding
ENSG00000082397.17	1343.11	1.08571	0.19393	5.5985	2.16217e-08	1.66545e-06	EPB41L3	protein_coding
ENSG00000265107.3	412.378	0.881546	0.157579	5.59432	2.21485e-08	1.70256e-06	GJA5	protein_coding
ENSG00000244067.3	199.322	-2.25669	0.40376	-5.58919	2.28136e-08	1.75012e-06	GSTA2	protein_coding
ENSG00000115468.12	471.567	1.02388	0.183531	5.57877	2.42222e-08	1.85068e-06	EFHD1	protein_coding
ENSG00000138741.11	59.1658	0.939335	0.168369	5.57904	2.4185e-08	1.85068e-06	TRPC3	protein_coding
ENSG00000118503.15	5969.87	0.797167	0.143027	5.57353	2.49625e-08	1.90339e-06	TNFAIP3	protein_coding
ENSG00000078053.17	179.414	1.09039	0.195783	5.56936	2.55681e-08	1.94564e-06	AMPH	protein_coding
ENSG00000120594.17	5156.3	1.06594	0.191622	5.56272	2.65598e-08	2.01705e-06	PLXDC2	protein_coding
ENSG00000136999.5	450.3	1.15649	0.208033	5.55919	2.71026e-08	2.05415e-06	CCN3	protein_coding
ENSG00000180616.9	226.187	0.985942	0.177589	5.5518	2.82737e-08	2.13863e-06	SSTR2	protein_coding
ENSG00000248329.6	28.3004	1.53627	0.276827	5.54955	2.864e-08	2.16201e-06	APELA	protein_coding
ENSG00000242953.1	10.1797	-2.44691	0.441307	-5.54469	2.9448e-08	2.21857e-06	AC139453.1	processed_pseudogene
ENSG00000172985.11	1055.65	0.952601	0.172118	5.53458	3.11977e-08	2.34572e-06	SH3RF3	protein_coding
ENSG00000100968.14	967.4	0.956244	0.172861	5.53188	3.16822e-08	2.37742e-06	NFATC4	protein_coding
ENSG00000103855.18	6051.23	0.606991	0.109749	5.53075	3.18868e-08	2.38332e-06	CD276	protein_coding
ENSG00000140545.15	6892.94	0.745851	0.134851	5.53093	3.18533e-08	2.38332e-06	MFGE8	protein_coding
ENSG00000254851.1	94.6981	1.68053	0.304171	5.52496	3.29558e-08	2.45836e-06	AP005018.2	unprocessed_pseudogene
ENSG00000105974.13	4802.48	0.999341	0.180916	5.5238	3.31751e-08	2.46985e-06	CAV1	protein_coding
ENSG00000166670.10	400.533	1.77048	0.320566	5.523	3.33267e-08	2.47626e-06	MMP10	protein_coding
ENSG00000011422.12	5263.68	0.8646	0.156741	5.5161	3.46614e-08	2.57038e-06	PLAUR	protein_coding
ENSG00000126785.13	1071.66	0.941106	0.170667	5.51428	3.50201e-08	2.5919e-06	RHOJ	protein_coding
ENSG00000138792.10	550.33	0.826541	0.149908	5.51366	3.51452e-08	2.59608e-06	ENPEP	protein_coding
ENSG00000127507.18	755.025	1.02471	0.185899	5.5122	3.54383e-08	2.61262e-06	ADGRE2	protein_coding
ENSG00000142748.13	66.5623	0.842895	0.152962	5.51048	3.5786e-08	2.63313e-06	FCN3	protein_coding
ENSG00000175040.6	916.344	0.89321	0.162158	5.50826	3.62391e-08	2.66128e-06	CHST2	protein_coding
ENSG00000227471.9	89.9819	-2.05747	0.373622	-5.50684	3.65339e-08	2.67774e-06	AKR1B15	protein_coding
ENSG00000117122.14	921.142	1.13529	0.206312	5.50279	3.73833e-08	2.7347e-06	MFAP2	protein_coding
ENSG00000104760.17	87.7081	2.38915	0.434654	5.49667	3.87022e-08	2.81484e-06	FGL1	protein_coding
ENSG00000184304.16	311.922	1.05568	0.192054	5.49677	3.86804e-08	2.81484e-06	PRKD1	protein_coding
ENSG00000203585.4	13.6132	1.35866	0.24716	5.4971	3.86079e-08	2.81484e-06	LINC02408	lncRNA
ENSG00000147650.11	634.288	0.843576	0.153517	5.49499	3.90731e-08	2.83636e-06	LRP12	protein_coding
ENSG00000123689.6	1110.1	1.27435	0.231976	5.49348	3.94085e-08	2.85523e-06	G0S2	protein_coding
ENSG00000131016.17	4578.58	1.35561	0.246875	5.49108	3.99493e-08	2.88888e-06	AKAP12	protein_coding
ENSG00000174944.9	349.021	1.16695	0.212562	5.48995	4.02054e-08	2.90185e-06	P2RY14	protein_coding
ENSG00000170989.10	2130.45	0.914414	0.166697	5.48547	4.12364e-08	2.97059e-06	S1PR1	protein_coding
ENSG00000261051.1	24.0953	1.03494	0.188776	5.48238	4.19646e-08	3.0173e-06	AC107021.2	lncRNA
ENSG00000105835.12	10408.4	0.715929	0.130617	5.48114	4.22583e-08	3.03265e-06	NAMPT	protein_coding
ENSG00000264230.9	37.5464	2.55939	0.466981	5.48071	4.23627e-08	3.03439e-06	ANXA8L1	protein_coding
ENSG00000185585.20	2531.86	0.817998	0.149294	5.47911	4.2746e-08	3.05606e-06	OLFML2A	protein_coding
ENSG00000127472.11	76.4639	1.2998	0.237255	5.47849	4.28969e-08	3.06106e-06	PLA2G5	protein_coding
ENSG00000233695.2	379.432	-1.32717	0.242403	-5.47505	4.37376e-08	3.11517e-06	GAS6-AS1	lncRNA
ENSG00000203805.11	111.637	1.5428	0.281886	5.47315	4.42106e-08	3.14294e-06	PLPP4	protein_coding
ENSG00000171621.14	2793.65	0.604168	0.110506	5.46729	4.56965e-08	3.24248e-06	SPSB1	protein_coding
ENSG00000151014.6	510.032	0.664975	0.121648	5.4664	4.59278e-08	3.25279e-06	NOCT	protein_coding
ENSG00000135931.18	1199.67	0.567915	0.103936	5.4641	4.65265e-08	3.28904e-06	ARMC9	protein_coding
ENSG00000133874.2	533.002	0.704793	0.128996	5.4637	4.66319e-08	3.29033e-06	RNF122	protein_coding
ENSG00000167772.12	974.957	1.32733	0.243027	5.46167	4.71687e-08	3.32201e-06	ANGPTL4	protein_coding
ENSG00000205426.10	35.4539	1.55878	0.285424	5.46129	4.72677e-08	3.3228e-06	KRT81	protein_coding
ENSG00000169439.12	3015.07	0.820359	0.150354	5.45617	4.8651e-08	3.41369e-06	SDC2	protein_coding
ENSG00000121897.15	592.694	-0.505972	0.0927771	-5.45363	4.93509e-08	3.45639e-06	LIAS	protein_coding
ENSG00000140092.14	3259.5	1.06026	0.194437	5.45297	4.95345e-08	3.46284e-06	FBLN5	protein_coding
ENSG00000286508.1	19.9781	1.17131	0.214867	5.45134	4.99918e-08	3.48836e-06	AC000050.2	lncRNA
ENSG00000158516.12	160.721	-2.51546	0.461488	-5.45077	5.0153e-08	3.49316e-06	CPA2	protein_coding
ENSG00000135862.6	17424.1	0.683479	0.125433	5.44897	5.06625e-08	3.52216e-06	LAMC1	protein_coding
ENSG00000256969.2	21.3043	-2.06809	0.379641	-5.44748	5.10874e-08	3.54518e-06	AC084375.1	lncRNA
ENSG00000150636.17	289.258	0.854384	0.156924	5.44457	5.19306e-08	3.5971e-06	CCDC102B	protein_coding
ENSG00000261469.1	29.2001	-1.20699	0.221818	-5.44135	5.28797e-08	3.65614e-06	AC020978.4	lncRNA
ENSG00000235387.5	34.7332	0.813907	0.149658	5.43843	5.37519e-08	3.70967e-06	SPAAR	protein_coding
ENSG00000158825.6	824.087	1.35742	0.249688	5.43649	5.43412e-08	3.74351e-06	CDA	protein_coding
ENSG00000279393.1	8.64759	1.07079	0.197018	5.43497	5.48058e-08	3.76864e-06	AL139005.1	TEC
ENSG00000117069.15	452.028	1.19094	0.21924	5.43215	5.568e-08	3.82181e-06	ST6GALNAC5	protein_coding
ENSG00000149564.12	2493.2	0.695784	0.1281	5.43157	5.58613e-08	3.82731e-06	ESAM	protein_coding
ENSG00000078401.7	1147.23	1.02246	0.188363	5.42817	5.69333e-08	3.8937e-06	EDN1	protein_coding
ENSG00000187800.13	807.793	0.819093	0.150974	5.42539	5.78269e-08	3.94768e-06	PEAR1	protein_coding
ENSG00000233818.1	44.8582	1.01113	0.186635	5.41766	6.03848e-08	4.11487e-06	AP000695.2	lncRNA
ENSG00000115252.18	494.91	1.03866	0.191749	5.41676	6.06888e-08	4.12815e-06	PDE1A	protein_coding
ENSG00000148795.7	35.1353	-2.29531	0.423841	-5.41549	6.11198e-08	4.15e-06	CYP17A1	protein_coding
ENSG00000258788.3	11.4891	1.07739	0.199208	5.40835	6.36093e-08	4.31129e-06	CKS1BP1	processed_pseudogene
ENSG00000117152.14	554.539	1.3698	0.253396	5.40579	6.45246e-08	4.36551e-06	RGS4	protein_coding
ENSG00000104435.14	144.231	1.82206	0.337196	5.40356	6.533e-08	4.41211e-06	STMN2	protein_coding
ENSG00000188394.8	15.6688	0.913988	0.169176	5.40258	6.56893e-08	4.42847e-06	GPR21	protein_coding
ENSG00000162367.11	123.52	0.818296	0.151544	5.39973	6.67409e-08	4.49136e-06	TAL1	protein_coding
ENSG00000172053.18	10192.6	-0.455265	0.0843196	-5.39927	6.69114e-08	4.49483e-06	QARS1	protein_coding
ENSG00000106333.13	2677.04	0.937465	0.173707	5.39683	6.78288e-08	4.54033e-06	PCOLCE	protein_coding
ENSG00000183161.6	1182.34	-0.497251	0.0921341	-5.39704	6.77508e-08	4.54033e-06	FANCF	protein_coding
ENSG00000139971.15	256.317	0.851343	0.157951	5.38993	7.04854e-08	4.70982e-06	ARMH4	protein_coding
ENSG00000128016.7	23979.7	0.899693	0.167132	5.38313	7.32036e-08	4.88282e-06	ZFP36	protein_coding
ENSG00000079150.18	731.122	0.653965	0.121494	5.38271	7.33723e-08	4.88546e-06	FKBP7	protein_coding
ENSG00000008118.10	45.8745	0.826233	0.153516	5.38208	7.36308e-08	4.89406e-06	CAMK1G	protein_coding
ENSG00000196358.11	206.797	1.051	0.195455	5.37721	7.56502e-08	5.01946e-06	NTNG2	protein_coding
ENSG00000273301.1	25.846	2.00044	0.372223	5.37432	7.68738e-08	5.09171e-06	AC016717.2	lncRNA
ENSG00000122420.10	256.428	1.29933	0.241788	5.37385	7.7075e-08	5.09611e-06	PTGFR	protein_coding
ENSG00000142156.15	32940.8	0.909825	0.169382	5.37143	7.81162e-08	5.15594e-06	COL6A1	protein_coding
ENSG00000196843.17	1868.65	0.586737	0.10926	5.37011	7.86904e-08	5.18479e-06	ARID5A	protein_coding
ENSG00000185837.3	9.88329	-0.884184	0.164753	-5.36672	8.01836e-08	5.27399e-06	HDHD5-AS1	lncRNA
ENSG00000258476.6	23.0643	1.22029	0.227643	5.36057	8.29592e-08	5.44708e-06	LINC02207	lncRNA
ENSG00000105472.13	794.868	1.01062	0.188569	5.35943	8.34852e-08	5.47211e-06	CLEC11A	protein_coding
ENSG00000159921.19	3478.55	1.08373	0.202409	5.35415	8.59618e-08	5.6247e-06	GNE	protein_coding
ENSG00000111058.8	240.973	1.09062	0.204081	5.34403	9.09022e-08	5.93768e-06	ACSS3	protein_coding
ENSG00000125430.9	321.945	0.932392	0.174484	5.34372	9.10595e-08	5.93771e-06	HS3ST3B1	protein_coding
ENSG00000131634.14	995.449	0.699893	0.130991	5.34304	9.14005e-08	5.94969e-06	TMEM204	protein_coding
ENSG00000225968.7	361.321	0.851131	0.159345	5.34144	9.22101e-08	5.98943e-06	ELFN1	protein_coding
ENSG00000249082.2	40.4497	1.57655	0.295168	5.34121	9.23279e-08	5.98943e-06	C5orf66-AS1	lncRNA
ENSG00000130844.19	1163.55	1.05425	0.197491	5.33824	9.38528e-08	6.07794e-06	ZNF331	protein_coding
ENSG00000185634.12	92.9722	1.06031	0.198703	5.33618	9.49238e-08	6.13678e-06	SHC4	protein_coding
ENSG00000100739.11	99.1726	1.06228	0.199113	5.33506	9.55121e-08	6.16428e-06	BDKRB1	protein_coding
ENSG00000135094.11	1016.71	1.09533	0.205348	5.33405	9.60479e-08	6.1883e-06	SDS	protein_coding
ENSG00000163464.8	140.226	1.65223	0.309901	5.33147	9.74219e-08	6.26615e-06	CXCR1	protein_coding
ENSG00000132321.17	61.2876	1.0391	0.194947	5.33019	9.8112e-08	6.29983e-06	IQCA1	protein_coding
ENSG00000169385.3	66.8207	1.10696	0.207747	5.3284	9.90793e-08	6.35115e-06	RNASE2	protein_coding
ENSG00000258667.2	59.7865	0.90838	0.170594	5.32481	1.01057e-07	6.46696e-06	HIF1A-AS3	lncRNA
ENSG00000182326.15	16141.1	0.983463	0.184763	5.32283	1.02168e-07	6.52702e-06	C1S	protein_coding
ENSG00000229331.1	26.2733	1.13051	0.212648	5.31635	1.0587e-07	6.75213e-06	GK-IT1	lncRNA
ENSG00000183580.10	899.52	0.953421	0.179512	5.31118	1.08919e-07	6.93489e-06	FBXL7	protein_coding
ENSG00000197993.9	62.1867	-1.47399	0.27757	-5.31033	1.09428e-07	6.95556e-06	KEL	protein_coding
ENSG00000213694.6	2243.01	1.0585	0.199464	5.30675	1.116e-07	7.0817e-06	S1PR3	protein_coding
ENSG00000171056.8	477.917	0.985534	0.185807	5.30407	1.13249e-07	7.17431e-06	SOX7	protein_coding
ENSG00000145425.10	19664	-0.483334	0.0911459	-5.30286	1.14003e-07	7.21005e-06	RPS3A	protein_coding
ENSG00000146374.14	641.644	1.43594	0.270822	5.30215	1.14446e-07	7.22593e-06	RSPO3	protein_coding
ENSG00000181104.7	5644.38	0.73769	0.139209	5.29915	1.16343e-07	7.33348e-06	F2R	protein_coding
ENSG00000260467.1	4.40613	1.59366	0.300903	5.29625	1.18208e-07	7.43862e-06	AC018552.2	lncRNA
ENSG00000147119.4	305.53	0.803863	0.151791	5.29586	1.18455e-07	7.44178e-06	CHST7	protein_coding
ENSG00000225746.13	42.0117	1.10275	0.208254	5.2952	1.18887e-07	7.45654e-06	MEG8	lncRNA
ENSG00000263914.1	29.0447	-2.45032	0.463256	-5.28934	1.2276e-07	7.68673e-06	MTND2P13	unprocessed_pseudogene
ENSG00000211892.4	23223.9	1.74094	0.329387	5.28541	1.25424e-07	7.84057e-06	IGHG4	IG_C_gene
ENSG00000136099.13	30.2648	2.09593	0.396667	5.28385	1.265e-07	7.89479e-06	PCDH8	protein_coding
ENSG00000259863.1	112.537	1.03102	0.195234	5.28098	1.28496e-07	8.00611e-06	SH3RF3-AS1	lncRNA
ENSG00000221869.5	8405.22	0.754861	0.142965	5.28005	1.29146e-07	8.03338e-06	CEBPD	protein_coding
ENSG00000222041.11	555.447	0.666993	0.12639	5.27728	1.31118e-07	8.14266e-06	CYTOR	lncRNA
ENSG00000159251.8	290.586	1.52929	0.289957	5.27419	1.33346e-07	8.26545e-06	ACTC1	protein_coding
ENSG00000163453.11	18196.6	0.841471	0.159553	5.27393	1.33532e-07	8.26545e-06	IGFBP7	protein_coding
ENSG00000196754.13	452.501	1.62682	0.308533	5.27275	1.34392e-07	8.30509e-06	S100A2	protein_coding
ENSG00000196968.11	1169.16	0.537884	0.102068	5.26987	1.36517e-07	8.42262e-06	FUT11	protein_coding
ENSG00000132600.17	1568.31	-0.393037	0.0746483	-5.26518	1.40051e-07	8.62657e-06	PRMT7	protein_coding
ENSG00000143369.15	3270.43	0.961618	0.182691	5.26362	1.41244e-07	8.68594e-06	ECM1	protein_coding
ENSG00000166582.10	1696.2	-0.684712	0.130131	-5.26173	1.42706e-07	8.76161e-06	CENPV	protein_coding
ENSG00000068971.14	1187.18	0.438086	0.0833165	5.25809	1.45556e-07	8.92209e-06	PPP2R5B	protein_coding
ENSG00000158164.7	29.2342	1.25272	0.238348	5.25584	1.4735e-07	9.01746e-06	TMSB15A	protein_coding
ENSG00000187260.16	120.527	0.796512	0.151584	5.25458	1.48367e-07	9.06499e-06	WDR86	protein_coding
ENSG00000198691.13	36.0174	1.14757	0.218411	5.25416	1.48702e-07	9.07082e-06	ABCA4	protein_coding
ENSG00000222009.8	378.849	0.743127	0.141685	5.24493	1.56344e-07	9.5216e-06	BTBD19	protein_coding
ENSG00000230479.1	37.2006	0.952399	0.181606	5.24433	1.56855e-07	9.53736e-06	AP000695.1	lncRNA
ENSG00000261222.3	14.0345	1.45878	0.278384	5.24016	1.6044e-07	9.73969e-06	AC064805.1	lncRNA
ENSG00000138623.10	1074.88	1.00504	0.191869	5.23812	1.6222e-07	9.83197e-06	SEMA7A	protein_coding
ENSG00000260802.1	34.4554	1.68228	0.32121	5.23731	1.6293e-07	9.85922e-06	SERTM2	protein_coding
ENSG00000204577.11	486.321	0.869873	0.166224	5.23314	1.66654e-07	1.00685e-05	LILRB3	protein_coding
ENSG00000285736.1	9.37069	0.942225	0.180078	5.23232	1.67398e-07	1.00973e-05	AC131025.3	lncRNA
ENSG00000118257.17	4246.87	1.02951	0.196789	5.23153	1.68111e-07	1.01242e-05	NRP2	protein_coding
ENSG00000109472.14	2047.54	1.23539	0.236379	5.22631	1.72928e-07	1.03977e-05	CPE	protein_coding
ENSG00000258777.1	3.41208	1.30931	0.250668	5.22331	1.75753e-07	1.05508e-05	HIF1A-AS1	lncRNA
ENSG00000162407.9	2707	0.576176	0.11035	5.22136	1.77613e-07	1.06455e-05	PLPP3	protein_coding
ENSG00000244699.1	19.2172	-2.1137	0.404858	-5.22084	1.7811e-07	1.06584e-05	AC139453.2	unprocessed_pseudogene
ENSG00000115602.17	226.988	1.29948	0.248965	5.21951	1.79399e-07	1.07186e-05	IL1RL1	protein_coding
ENSG00000263731.1	240.076	-0.599444	0.114879	-5.21807	1.80797e-07	1.07851e-05	AC145207.5	lncRNA
ENSG00000170465.10	167.718	-3.19716	0.612844	-5.21692	1.81925e-07	1.08353e-05	KRT6C	protein_coding
ENSG00000130052.13	617.7	0.775321	0.148659	5.21543	1.83389e-07	1.09053e-05	STARD8	protein_coding
ENSG00000082684.16	225.836	0.932061	0.178773	5.21365	1.85163e-07	1.09935e-05	SEMA5B	protein_coding
ENSG00000162711.18	240.608	1.01051	0.193913	5.21113	1.87689e-07	1.11101e-05	NLRP3	protein_coding
ENSG00000162840.4	23.611	1.11974	0.214876	5.21111	1.87714e-07	1.11101e-05	MT2P1	processed_pseudogene
ENSG00000018408.15	6030.79	0.884159	0.170113	5.19747	2.02014e-07	1.19378e-05	WWTR1	protein_coding
ENSG00000164743.5	20.1515	1.00797	0.194031	5.19489	2.04846e-07	1.20862e-05	C8orf48	protein_coding
ENSG00000114450.11	2136.13	0.822767	0.158446	5.19275	2.07215e-07	1.2207e-05	GNB4	protein_coding
ENSG00000115318.12	331.578	0.681536	0.131333	5.18937	2.11009e-07	1.24112e-05	LOXL3	protein_coding
ENSG00000172987.13	74.4482	1.6204	0.312311	5.18842	2.12083e-07	1.24549e-05	HPSE2	protein_coding
ENSG00000170631.15	695.643	-0.41606	0.0802243	-5.18621	2.14615e-07	1.25841e-05	ZNF16	protein_coding
ENSG00000139572.4	115.216	1.15136	0.222063	5.18486	2.1618e-07	1.26367e-05	GPR84	protein_coding
ENSG00000186340.16	6367.45	1.31289	0.253207	5.18504	2.15965e-07	1.26367e-05	THBS2	protein_coding
ENSG00000061337.15	899.556	0.940392	0.181606	5.17819	2.24046e-07	1.30763e-05	LZTS1	protein_coding
ENSG00000083444.17	9230.68	0.501415	0.0968741	5.17595	2.26758e-07	1.32142e-05	PLOD1	protein_coding
ENSG00000084112.15	4143.42	0.417695	0.0807363	5.17357	2.29661e-07	1.33628e-05	SSH1	protein_coding
ENSG00000226306.6	39.225	-2.09607	0.405283	-5.17187	2.31757e-07	1.3464e-05	NPY6R	transcribed_processed_pseudogene
ENSG00000105538.10	911.828	0.780979	0.151052	5.17025	2.33779e-07	1.35399e-05	RASIP1	protein_coding
ENSG00000250771.2	30.4784	1.42315	0.275246	5.17046	2.33513e-07	1.35399e-05	AC106865.1	transcribed_unprocessed_pseudogene
ENSG00000085265.11	338.333	1.28253	0.248164	5.16807	2.36529e-07	1.36782e-05	FCN1	protein_coding
ENSG00000183186.8	83.2098	1.21033	0.23435	5.16464	2.40898e-07	1.38958e-05	C2CD4C	protein_coding
ENSG00000185897.7	5.66728	1.37369	0.265985	5.16454	2.41028e-07	1.38958e-05	FFAR3	protein_coding
ENSG00000099994.11	1136.95	0.975675	0.189007	5.16211	2.44179e-07	1.40561e-05	SUSD2	protein_coding
ENSG00000142252.11	35.4192	-0.675197	0.130854	-5.15994	2.47032e-07	1.41987e-05	GEMIN7	protein_coding
ENSG00000101134.12	135.739	1.03254	0.200314	5.15462	2.54148e-07	1.45856e-05	DOK5	protein_coding
ENSG00000267325.2	20.718	0.85635	0.166205	5.15237	2.57213e-07	1.47391e-05	LINC01415	lncRNA
ENSG00000198298.13	249.752	-0.542896	0.105477	-5.14706	2.64602e-07	1.51396e-05	ZNF485	protein_coding
ENSG00000178342.4	35.9035	0.952922	0.18525	5.14399	2.6896e-07	1.53657e-05	KCNG2	protein_coding
ENSG00000144644.14	11.0086	1.80605	0.351212	5.14232	2.71361e-07	1.54561e-05	GADL1	protein_coding
ENSG00000155846.17	1513.3	-0.746578	0.145183	-5.14234	2.71343e-07	1.54561e-05	PPARGC1B	protein_coding
ENSG00000169992.10	1751.81	0.801375	0.15587	5.14132	2.72815e-07	1.55156e-05	NLGN2	protein_coding
ENSG00000173846.13	1558.74	0.544673	0.105953	5.14072	2.73694e-07	1.55422e-05	PLK3	protein_coding
ENSG00000162551.14	707.116	1.02106	0.198655	5.13989	2.74897e-07	1.55871e-05	ALPL	protein_coding
ENSG00000123358.20	8825.87	1.09566	0.213181	5.13956	2.75375e-07	1.55909e-05	NR4A1	protein_coding
ENSG00000137860.12	1207.05	-2.1962	0.427448	-5.13793	2.77781e-07	1.57035e-05	SLC28A2	protein_coding
ENSG00000105696.9	87.2456	1.52564	0.297076	5.13553	2.81348e-07	1.58815e-05	TMEM59L	protein_coding
ENSG00000236311.6	21.5999	-1.53694	0.299423	-5.13302	2.85131e-07	1.6071e-05	TLX1NB	lncRNA
ENSG00000117519.16	5688.32	0.69327	0.135132	5.13032	2.89252e-07	1.6279e-05	CNN3	protein_coding
ENSG00000225217.1	170.515	1.12633	0.219562	5.12991	2.89882e-07	1.62903e-05	HSPA7	unprocessed_pseudogene
ENSG00000279693.1	89.3519	-1.24719	0.243146	-5.12941	2.90653e-07	1.63093e-05	AC099521.2	TEC
ENSG00000286966.1	18.0955	2.0551	0.400818	5.12727	2.93967e-07	1.64465e-05	AL137800.1	lncRNA
ENSG00000287814.1	13.1026	1.02436	0.199776	5.12753	2.93566e-07	1.64465e-05	AC011407.1	lncRNA
ENSG00000140931.20	1626.04	0.777299	0.15167	5.12495	2.97623e-07	1.66265e-05	CMTM3	protein_coding
ENSG00000186297.12	16.3997	2.31233	0.451368	5.12295	3.00794e-07	1.67788e-05	GABRA5	protein_coding
ENSG00000164741.15	2905.23	0.834001	0.162815	5.12237	3.01716e-07	1.68055e-05	DLC1	protein_coding
ENSG00000162616.9	1333.47	0.753216	0.147122	5.11969	3.06045e-07	1.70215e-05	DNAJB4	protein_coding
ENSG00000198075.10	262.503	1.07467	0.210067	5.11586	3.12322e-07	1.73451e-05	SULT1C4	protein_coding
ENSG00000126262.5	182.802	1.42048	0.277748	5.1143	3.14914e-07	1.74634e-05	FFAR2	protein_coding
ENSG00000228203.7	74.8653	1.13338	0.221642	5.11357	3.16121e-07	1.75047e-05	GRASLND	lncRNA
ENSG00000119714.11	650.829	0.836531	0.163722	5.10948	3.23051e-07	1.78622e-05	GPR68	protein_coding
ENSG00000279873.2	32.2713	-0.758271	0.148481	-5.10685	3.27566e-07	1.80855e-05	LINC01126	lncRNA
ENSG00000173376.14	448.042	1.35891	0.266217	5.10454	3.31601e-07	1.82816e-05	NDNF	protein_coding
ENSG00000186105.8	31.9884	0.726343	0.142319	5.10364	3.33181e-07	1.83419e-05	LRRC70	protein_coding
ENSG00000185875.13	490.033	-0.632432	0.123935	-5.10294	3.34416e-07	1.83832e-05	THNSL1	protein_coding
ENSG00000101230.6	343.581	1.41642	0.277815	5.09842	3.42495e-07	1.87999e-05	ISM1	protein_coding
ENSG00000253304.2	207.561	0.961923	0.188684	5.09805	3.43169e-07	1.88096e-05	TMEM200B	protein_coding
ENSG00000129951.19	24.2765	1.58427	0.311036	5.09352	3.51482e-07	1.92374e-05	PLPPR3	protein_coding
ENSG00000084636.18	3525.04	0.926967	0.18205	5.09183	3.54623e-07	1.93813e-05	COL16A1	protein_coding
ENSG00000105352.10	30.9747	1.12609	0.221225	5.09025	3.57583e-07	1.95149e-05	CEACAM4	protein_coding
ENSG00000139278.10	1731.78	1.01085	0.198612	5.08958	3.5886e-07	1.95563e-05	GLIPR1	protein_coding
ENSG00000174429.4	11.1017	1.23145	0.242171	5.08503	3.67564e-07	2.00018e-05	ABRA	protein_coding
ENSG00000107968.10	1140.95	0.690889	0.135957	5.08168	3.74103e-07	2.02696e-05	MAP3K8	protein_coding
ENSG00000179097.6	13.8598	1.04631	0.205886	5.08198	3.73516e-07	2.02696e-05	HTR1F	protein_coding
ENSG00000229644.6	284.883	0.806759	0.158767	5.08142	3.74629e-07	2.02696e-05	NAMPTP1	processed_pseudogene
ENSG00000244482.10	209.754	1.04434	0.205502	5.08189	3.73703e-07	2.02696e-05	LILRA6	protein_coding
ENSG00000138646.9	693.801	0.824093	0.162194	5.08092	3.75603e-07	2.02933e-05	HERC5	protein_coding
ENSG00000153234.15	3089.87	1.15037	0.226444	5.08014	3.77149e-07	2.03478e-05	NR4A2	protein_coding
ENSG00000271216.2	24.9356	1.66634	0.32813	5.07831	3.80811e-07	2.0516e-05	LINC01050	lncRNA
ENSG00000104213.13	322.483	1.26127	0.248622	5.07306	3.91466e-07	2.10601e-05	PDGFRL	protein_coding
ENSG00000170684.9	609.993	-0.76138	0.150122	-5.07175	3.94181e-07	2.11761e-05	ZNF296	protein_coding
ENSG00000165702.14	49.4306	-1.32868	0.262083	-5.0697	3.98454e-07	2.13752e-05	GFI1B	protein_coding
ENSG00000166289.6	814.402	0.923063	0.182173	5.06695	4.04234e-07	2.16546e-05	PLEKHF1	protein_coding
ENSG00000268089.3	38.7533	1.65012	0.325742	5.06573	4.06842e-07	2.17634e-05	GABRQ	protein_coding
ENSG00000128918.15	88.324	1.29325	0.255389	5.06384	4.10894e-07	2.19492e-05	ALDH1A2	protein_coding
ENSG00000239998.6	106.739	1.10616	0.218462	5.06338	4.1189e-07	2.19714e-05	LILRA2	protein_coding
ENSG00000106823.12	719.686	0.83059	0.164064	5.06259	4.13609e-07	2.2032e-05	ECM2	protein_coding
ENSG00000038295.8	140.726	1.17753	0.232704	5.06022	4.18778e-07	2.22759e-05	TLL1	protein_coding
ENSG00000254810.1	44.2465	1.02425	0.202494	5.05816	4.23327e-07	2.24863e-05	AP001189.3	lncRNA
ENSG00000139200.14	84.6561	1.22166	0.24172	5.05406	4.32519e-07	2.29423e-05	PIANP	protein_coding
ENSG00000171388.12	730.552	1.27338	0.252102	5.05106	4.39363e-07	2.32727e-05	APLN	protein_coding
ENSG00000134817.11	2741.77	0.949524	0.188062	5.049	4.44118e-07	2.34917e-05	APLNR	protein_coding
ENSG00000173276.14	1661.06	0.392004	0.0776508	5.04829	4.45786e-07	2.3547e-05	ZBTB21	protein_coding
ENSG00000275210.1	5.78067	1.04906	0.207829	5.04771	4.47134e-07	2.35756e-05	AC245884.11	lncRNA
ENSG00000280241.4	16.2864	1.24967	0.24758	5.04752	4.47576e-07	2.35756e-05	AC079298.3	lncRNA
ENSG00000134294.14	10743.7	0.487534	0.0966597	5.04381	4.56341e-07	2.39706e-05	SLC38A2	protein_coding
ENSG00000205268.11	1968.75	-0.469308	0.0930441	-5.04393	4.5606e-07	2.39706e-05	PDE7A	protein_coding
ENSG00000197405.8	1909.65	1.03953	0.206161	5.04232	4.59932e-07	2.41257e-05	C5AR1	protein_coding
ENSG00000143248.13	19622.9	0.851041	0.16889	5.03904	4.67884e-07	2.45004e-05	RGS5	protein_coding
ENSG00000247828.8	729.771	-0.59828	0.118734	-5.03884	4.68372e-07	2.45004e-05	TMEM161B-AS1	lncRNA
ENSG00000196628.20	4267.64	0.748183	0.148574	5.03577	4.75941e-07	2.4862e-05	TCF4	protein_coding
ENSG00000064692.20	413.081	1.32786	0.263726	5.03501	4.77835e-07	2.4862e-05	SNCAIP	protein_coding
ENSG00000156103.16	314.603	1.08653	0.215796	5.03497	4.77914e-07	2.4862e-05	MMP16	protein_coding
ENSG00000161544.10	1822.6	0.77613	0.154133	5.03546	4.76713e-07	2.4862e-05	CYGB	protein_coding
ENSG00000023608.5	300.819	0.502663	0.0998426	5.03455	4.78964e-07	2.48824e-05	SNAPC1	protein_coding
ENSG00000074181.9	15258.2	0.751479	0.149306	5.03313	4.82532e-07	2.50334e-05	NOTCH3	protein_coding
ENSG00000026025.16	17882.8	0.755765	0.150253	5.02994	4.90644e-07	2.54194e-05	VIM	protein_coding
ENSG00000255400.1	4.12344	1.54588	0.307365	5.02945	4.91883e-07	2.54487e-05	AC124276.2	lncRNA
ENSG00000105971.15	3385.41	0.905817	0.180219	5.02619	5.0031e-07	2.58494e-05	CAV2	protein_coding
ENSG00000128606.13	176.323	1.01817	0.202584	5.0259	5.01072e-07	2.58534e-05	LRRC17	protein_coding
ENSG00000113369.9	4626.68	0.576078	0.114757	5.02	5.16727e-07	2.66248e-05	ARRDC3	protein_coding
ENSG00000163682.17	26469.8	-0.509044	0.101516	-5.01444	5.31875e-07	2.7368e-05	RPL9	protein_coding
ENSG00000015133.19	4773.84	-0.546187	0.108949	-5.01323	5.35229e-07	2.74935e-05	CCDC88C	protein_coding
ENSG00000162733.19	4269.97	1.1462	0.228643	5.01304	5.35766e-07	2.74935e-05	DDR2	protein_coding
ENSG00000279030.1	2.66178	1.73842	0.347545	5.00199	5.67423e-07	2.90785e-05	AC007336.3	TEC
ENSG00000178752.16	210.063	1.24709	0.249433	4.99971	5.74173e-07	2.93846e-05	ERFE	protein_coding
ENSG00000090339.9	4683.1	0.874649	0.174968	4.99891	5.76552e-07	2.94665e-05	ICAM1	protein_coding
ENSG00000285768.1	1.9205	1.68585	0.337297	4.99812	5.78907e-07	2.95469e-05	LINC02849	lncRNA
ENSG00000131042.15	718.241	0.956125	0.191394	4.99559	5.86562e-07	2.98972e-05	LILRB2	protein_coding
ENSG00000165886.5	752.168	0.656572	0.131454	4.9947	5.89267e-07	2.99947e-05	UBTD1	protein_coding
ENSG00000074590.13	1197.19	0.670459	0.134284	4.99285	5.94957e-07	3.02436e-05	NUAK1	protein_coding
ENSG00000145685.14	4049.25	0.615405	0.123312	4.99062	6.01867e-07	3.05129e-05	LHFPL2	protein_coding
ENSG00000203907.9	35.6542	-1.82194	0.365066	-4.99071	6.0158e-07	3.05129e-05	OOEP	protein_coding
ENSG00000148985.20	1420.5	-0.434412	0.0870528	-4.99022	6.03114e-07	3.05352e-05	PGAP2	protein_coding
ENSG00000132622.11	521.76	0.795614	0.159466	4.98923	6.06209e-07	3.06509e-05	HSPA12B	protein_coding
ENSG00000119138.4	4386.25	0.821979	0.164835	4.98668	6.14262e-07	3.10166e-05	KLF9	protein_coding
ENSG00000286482.1	27.9019	-0.717624	0.143921	-4.98623	6.15698e-07	3.10476e-05	AL117344.2	lncRNA
ENSG00000138080.14	7815.18	0.957898	0.192156	4.985	6.19631e-07	3.12043e-05	EMILIN1	protein_coding
ENSG00000151092.18	1601.04	-0.342063	0.0686716	-4.98115	6.32084e-07	3.17469e-05	NGLY1	protein_coding
ENSG00000287470.1	5.95237	1.20866	0.24264	4.9813	6.31584e-07	3.17469e-05	AP001037.1	lncRNA
ENSG00000133101.10	12.9736	1.50213	0.301625	4.98013	6.35423e-07	3.18723e-05	CCNA1	protein_coding
ENSG00000134107.5	11630.6	0.701486	0.141014	4.97459	6.53859e-07	3.27536e-05	BHLHE40	protein_coding
ENSG00000139112.11	2060.15	0.680386	0.136793	4.97383	6.56442e-07	3.28395e-05	GABARAPL1	protein_coding
ENSG00000145536.15	105.466	1.15846	0.233069	4.97044	6.68003e-07	3.33737e-05	ADAMTS16	protein_coding
ENSG00000177374.13	1642.7	0.907332	0.182576	4.96961	6.7089e-07	3.34737e-05	HIC1	protein_coding
ENSG00000166341.8	2817.68	0.870894	0.175257	4.96923	6.72198e-07	3.34948e-05	DCHS1	protein_coding
ENSG00000271384.1	19.1793	-1.00272	0.201831	-4.9681	6.76137e-07	3.36467e-05	AL161729.3	lncRNA
ENSG00000123500.10	2555.03	1.54671	0.311449	4.96618	6.8286e-07	3.39366e-05	COL10A1	protein_coding
ENSG00000127954.13	1165.26	1.18742	0.23923	4.9635	6.92335e-07	3.43623e-05	STEAP4	protein_coding
ENSG00000144401.14	1053.47	-0.631045	0.127152	-4.9629	6.94476e-07	3.44234e-05	METTL21A	protein_coding
ENSG00000122176.12	8089.84	1.01725	0.205003	4.96211	6.97309e-07	3.45186e-05	FMOD	protein_coding
ENSG00000204682.8	89.3153	0.833976	0.168087	4.96158	6.99219e-07	3.45679e-05	MIR1915HG	lncRNA
ENSG00000211661.2	6.57969	2.71442	0.547139	4.96112	7.00884e-07	3.4605e-05	IGLV3-22	IG_V_gene
ENSG00000204389.10	4927.88	1.12633	0.227103	4.95955	7.06558e-07	3.48397e-05	HSPA1A	protein_coding
ENSG00000143603.19	818.55	0.903712	0.182238	4.95896	7.08729e-07	3.49012e-05	KCNN3	protein_coding
ENSG00000019991.18	633.808	1.01615	0.204949	4.95808	7.11925e-07	3.5013e-05	HGF	protein_coding
ENSG00000137710.17	2519.73	0.740553	0.149424	4.95606	7.19371e-07	3.52949e-05	RDX	protein_coding
ENSG00000254054.3	10.0779	1.62811	0.328512	4.95602	7.19523e-07	3.52949e-05	AC087273.2	lncRNA
ENSG00000285848.1	15.3424	1.20786	0.243852	4.95325	7.29843e-07	3.57548e-05	AC025280.3	lncRNA
ENSG00000189184.12	1824.3	0.712601	0.143937	4.95077	7.39194e-07	3.61461e-05	PCDH18	protein_coding
ENSG00000197646.8	265.28	1.0173	0.205489	4.95063	7.39743e-07	3.61461e-05	PDCD1LG2	protein_coding
ENSG00000159339.13	27.0149	1.1996	0.24234	4.95006	7.41914e-07	3.62054e-05	PADI4	protein_coding
ENSG00000005243.10	418.374	0.890833	0.180015	4.94867	7.47232e-07	3.63711e-05	COPZ2	protein_coding
ENSG00000129467.14	670.142	0.668746	0.135136	4.9487	7.47116e-07	3.63711e-05	ADCY4	protein_coding
ENSG00000061918.14	1669.44	0.917979	0.185553	4.94727	7.52611e-07	3.65769e-05	GUCY1B1	protein_coding
ENSG00000163909.8	2431.21	0.995022	0.201144	4.94682	7.54361e-07	3.65769e-05	HEYL	protein_coding
ENSG00000173391.9	622.278	1.12064	0.226529	4.94699	7.53713e-07	3.65769e-05	OLR1	protein_coding
ENSG00000113749.7	404.904	0.940254	0.190088	4.94641	7.55941e-07	3.66065e-05	HRH2	protein_coding
ENSG00000138399.18	1482.94	-0.473033	0.0956611	-4.94489	7.61881e-07	3.6847e-05	FASTKD1	protein_coding
ENSG00000148935.11	134.804	-1.00255	0.202764	-4.94445	7.63596e-07	3.68827e-05	GAS2	protein_coding
ENSG00000259291.2	477.039	-0.987563	0.199744	-4.94415	7.6476e-07	3.68918e-05	ZNF710-AS1	lncRNA
ENSG00000108960.9	1093.73	0.618951	0.125203	4.94357	7.67061e-07	3.69557e-05	MMD	protein_coding
ENSG00000104886.12	2088.47	-0.494251	0.0999978	-4.94262	7.70808e-07	3.70054e-05	PLEKHJ1	protein_coding
ENSG00000134853.12	4213.51	0.874638	0.176961	4.94256	7.71027e-07	3.70054e-05	PDGFRA	protein_coding
ENSG00000176907.5	2726.63	0.980257	0.198315	4.94294	7.69541e-07	3.70054e-05	TCIM	protein_coding
ENSG00000142937.12	48463	-0.481961	0.0975265	-4.94185	7.73867e-07	3.70946e-05	RPS8	protein_coding
ENSG00000103888.17	5687.18	1.38463	0.280236	4.94095	7.77437e-07	3.72185e-05	CEMIP	protein_coding
ENSG00000223652.2	16.6488	1.1366	0.230241	4.93657	7.95086e-07	3.80153e-05	AC106786.1	lncRNA
ENSG00000147256.12	4.97482	2.14097	0.434013	4.93296	8.0992e-07	3.86457e-05	ARHGAP36	protein_coding
ENSG00000279164.1	5.76003	1.2647	0.256383	4.93287	8.10312e-07	3.86457e-05	AL118508.2	TEC
ENSG00000112531.17	4385.35	0.662567	0.134342	4.93194	8.14173e-07	3.87809e-05	QKI	protein_coding
ENSG00000128274.17	1042.92	0.85627	0.173788	4.92709	8.3465e-07	3.97062e-05	A4GALT	protein_coding
ENSG00000154743.18	726.569	-0.43618	0.0885436	-4.92616	8.38625e-07	3.98452e-05	TSEN2	protein_coding
ENSG00000269652.1	7.06044	1.21126	0.245943	4.92497	8.43749e-07	4.00384e-05	AC011510.1	lncRNA
ENSG00000255587.9	28.495	1.08932	0.221215	4.92425	8.4683e-07	4.01342e-05	RAB44	protein_coding
ENSG00000188508.11	15.7156	2.34007	0.47524	4.92398	8.48009e-07	4.01398e-05	KRTDAP	protein_coding
ENSG00000276085.1	209.002	1.2208	0.247969	4.9232	8.51393e-07	4.02496e-05	CCL3L3	protein_coding
ENSG00000266709.1	28.744	0.982781	0.199665	4.92215	8.56004e-07	4.04171e-05	AC005224.3	lncRNA
ENSG00000172426.16	45.7885	0.602777	0.122508	4.92032	8.6403e-07	4.06944e-05	RSPH9	protein_coding
ENSG00000196569.13	1559.18	1.10614	0.224802	4.92052	8.63138e-07	4.06944e-05	LAMA2	protein_coding
ENSG00000120915.14	1930.18	-0.888005	0.180539	-4.91865	8.71449e-07	4.09419e-05	EPHX2	protein_coding
ENSG00000185985.11	34.1276	1.63532	0.33246	4.91883	8.70621e-07	4.09419e-05	SLITRK2	protein_coding
ENSG00000132305.21	6484.33	-0.308226	0.0626714	-4.91812	8.73794e-07	4.10011e-05	IMMT	protein_coding
ENSG00000196136.18	147.634	1.75962	0.357964	4.91562	8.85015e-07	4.14762e-05	SERPINA3	protein_coding
ENSG00000137331.12	4592.73	0.992967	0.202052	4.91443	8.90428e-07	4.16782e-05	IER3	protein_coding
ENSG00000232472.1	414.565	-0.562454	0.114462	-4.9139	8.9283e-07	4.1739e-05	EEF1B2P3	processed_pseudogene
ENSG00000128422.17	7046.3	1.88521	0.383689	4.91338	8.95175e-07	4.17969e-05	KRT17	protein_coding
ENSG00000132773.12	786.905	-0.387732	0.0789358	-4.91199	9.01565e-07	4.20434e-05	TOE1	protein_coding
ENSG00000113272.14	795.322	-0.406779	0.082819	-4.91167	9.03062e-07	4.20613e-05	THG1L	protein_coding
ENSG00000138439.12	1782.57	-0.505733	0.103002	-4.90994	9.11027e-07	4.23801e-05	FAM117B	protein_coding
ENSG00000288547.3	62.1523	0.902622	0.183849	4.90959	9.12661e-07	4.2404e-05	C3orf36	lncRNA
ENSG00000150093.20	24914.7	0.520344	0.106001	4.90888	9.15992e-07	4.25065e-05	ITGB1	protein_coding
ENSG00000131373.15	1013.2	-0.451557	0.0920218	-4.90707	9.24485e-07	4.28481e-05	HACL1	protein_coding
ENSG00000116741.8	3060.39	0.949056	0.193421	4.90668	9.26289e-07	4.28791e-05	RGS2	protein_coding
ENSG00000127884.5	6888.19	-0.531036	0.108269	-4.90481	9.35185e-07	4.3238e-05	ECHS1	protein_coding
ENSG00000084090.13	7736.96	-0.352365	0.0718913	-4.90135	9.51793e-07	4.39521e-05	STARD7	protein_coding
ENSG00000171864.5	120.068	1.37765	0.281277	4.89784	9.68972e-07	4.46909e-05	PRND	protein_coding
ENSG00000114942.14	16909.9	-0.527681	0.107769	-4.89643	9.75954e-07	4.48488e-05	EEF1B2	protein_coding
ENSG00000148677.7	30.3622	1.54739	0.316014	4.89659	9.75153e-07	4.48488e-05	ANKRD1	protein_coding
ENSG00000235086.1	2.62016	1.7572	0.358865	4.89654	9.7539e-07	4.48488e-05	FNDC1-IT1	lncRNA
ENSG00000178035.13	7679.27	-0.542785	0.11086	-4.89612	9.77486e-07	4.48647e-05	IMPDH2	protein_coding
ENSG00000240665.1	7.48036	-2.0765	0.424354	-4.89333	9.91449e-07	4.54504e-05	LSP1P2	processed_pseudogene
ENSG00000248187.1	10.0851	1.17702	0.240617	4.89167	9.99844e-07	4.57798e-05	AC078850.1	lncRNA
ENSG00000100906.11	7934.43	0.519601	0.10626	4.88991	1.00881e-06	4.60786e-05	NFKBIA	protein_coding
ENSG00000120217.14	490.225	1.02303	0.209209	4.88998	1.00846e-06	4.60786e-05	CD274	protein_coding
ENSG00000163739.5	5554.53	1.3016	0.26633	4.88717	1.02298e-06	4.6651e-05	CXCL1	protein_coding
ENSG00000169504.15	11932.2	0.777406	0.159076	4.88701	1.02381e-06	4.6651e-05	CLIC4	protein_coding
ENSG00000184014.8	2698.75	0.718349	0.14705	4.88508	1.03389e-06	4.69973e-05	DENND5A	protein_coding
ENSG00000273368.1	4.29295	1.26825	0.259613	4.88515	1.03348e-06	4.69973e-05	AC006566.1	lncRNA
ENSG00000172348.15	1520.46	0.989169	0.202552	4.88354	1.04197e-06	4.73079e-05	RCAN2	protein_coding
ENSG00000170214.5	39.239	1.29266	0.264721	4.8831	1.04432e-06	4.73575e-05	ADRA1B	protein_coding
ENSG00000179094.16	3968.53	0.791657	0.1622	4.88075	1.05683e-06	4.78206e-05	PER1	protein_coding
ENSG00000198270.13	433.405	-0.484904	0.0993512	-4.88071	1.05706e-06	4.78206e-05	TMEM116	protein_coding
ENSG00000119729.12	2468.4	0.528504	0.1083	4.87999	1.06092e-06	4.79379e-05	RHOQ	protein_coding
ENSG00000134321.12	1341.15	1.07331	0.220058	4.8774	1.07495e-06	4.8456e-05	RSAD2	protein_coding
ENSG00000159403.18	11307.2	0.871073	0.178592	4.87745	1.07468e-06	4.8456e-05	C1R	protein_coding
ENSG00000197837.3	108.104	-0.66105	0.13556	-4.87645	1.08012e-06	4.85732e-05	H4-16	protein_coding
ENSG00000232821.1	3.22346	1.74226	0.357276	4.87653	1.0797e-06	4.85732e-05	AC003986.2	lncRNA
ENSG00000165029.17	3581.9	0.666571	0.136802	4.87251	1.10187e-06	4.94924e-05	ABCA1	protein_coding
ENSG00000170801.10	4018.56	1.00161	0.205621	4.87117	1.10941e-06	4.97722e-05	HTRA3	protein_coding
ENSG00000158352.16	1169.48	0.750974	0.154187	4.87053	1.11299e-06	4.98735e-05	SHROOM4	protein_coding
ENSG00000231475.3	1149.59	1.63892	0.336516	4.87026	1.1145e-06	4.9882e-05	IGHV4-31	IG_V_gene
ENSG00000258122.1	5.73436	-1.78138	0.365818	-4.86958	1.11836e-06	4.99958e-05	AC044802.2	lncRNA
ENSG00000253598.3	119.298	-0.933274	0.191738	-4.86744	1.13056e-06	5.04814e-05	SLC10A5	protein_coding
ENSG00000272666.1	18.194	1.23113	0.252945	4.86719	1.13197e-06	5.04848e-05	KLHDC7B-DT	lncRNA
ENSG00000130244.12	1107.4	-0.503467	0.103481	-4.86532	1.14273e-06	5.09045e-05	FAM98C	protein_coding
ENSG00000160951.4	192.298	1.23101	0.253035	4.86497	1.14474e-06	5.09341e-05	PTGER1	protein_coding
ENSG00000275302.2	873.541	1.02463	0.210635	4.86445	1.14773e-06	5.10074e-05	CCL4	protein_coding
ENSG00000164125.16	3941.39	0.757182	0.155683	4.86363	1.15253e-06	5.11606e-05	GASK1B	protein_coding
ENSG00000261324.2	203.615	-0.787599	0.161975	-4.86247	1.15931e-06	5.1401e-05	AC010168.2	lncRNA
ENSG00000255045.1	17.0818	-1.01463	0.208726	-4.86104	1.16769e-06	5.17121e-05	AP000866.5	lncRNA
ENSG00000119535.18	1366.02	1.04621	0.215313	4.85903	1.17964e-06	5.218e-05	CSF3R	protein_coding
ENSG00000108797.12	1189.81	0.912644	0.188087	4.85224	1.22076e-06	5.3936e-05	CNTNAP1	protein_coding
ENSG00000175787.17	243.462	-0.459788	0.0948045	-4.84985	1.23556e-06	5.4526e-05	ZNF169	protein_coding
ENSG00000225383.8	11.1765	1.30366	0.268957	4.84709	1.25287e-06	5.52257e-05	SFTA1P	lncRNA
ENSG00000146592.17	576.502	0.956411	0.197344	4.84642	1.25709e-06	5.53473e-05	CREB5	protein_coding
ENSG00000122863.6	1513.67	0.930916	0.192133	4.84516	1.2651e-06	5.56192e-05	CHST3	protein_coding
ENSG00000232874.1	24.9715	-1.24941	0.257878	-4.84499	1.26621e-06	5.56192e-05	AC080129.2	lncRNA
ENSG00000152782.16	862.523	-0.607184	0.12534	-4.84431	1.2705e-06	5.57428e-05	PANK1	protein_coding
ENSG00000230499.1	6.77391	0.913269	0.188584	4.84276	1.28047e-06	5.6115e-05	AC108463.2	lncRNA
ENSG00000247796.3	123.332	-0.594389	0.122758	-4.84194	1.28581e-06	5.62553e-05	AC008966.1	lncRNA
ENSG00000250067.12	98.6759	-0.797593	0.16473	-4.84181	1.28664e-06	5.62553e-05	YJEFN3	protein_coding
ENSG00000138796.17	3826.05	-0.522143	0.107852	-4.84128	1.29006e-06	5.63396e-05	HADH	protein_coding
ENSG00000104974.12	96.2815	0.944096	0.195181	4.83702	1.31799e-06	5.74929e-05	LILRA1	protein_coding
ENSG00000130307.12	119.231	0.680845	0.140768	4.83665	1.32048e-06	5.75351e-05	USHBP1	protein_coding
ENSG00000050730.16	109.452	1.00485	0.207843	4.83465	1.33382e-06	5.80497e-05	TNIP3	protein_coding
ENSG00000103742.12	497.618	0.868359	0.179699	4.8323	1.34967e-06	5.856e-05	IGDCC4	protein_coding
ENSG00000117600.12	391.224	1.14656	0.23726	4.83252	1.34817e-06	5.856e-05	PLPPR4	protein_coding
ENSG00000136854.24	3572.37	0.963251	0.199339	4.83222	1.35019e-06	5.856e-05	STXBP1	protein_coding
ENSG00000134438.10	2.52171	1.99251	0.412394	4.83157	1.3546e-06	5.86836e-05	RAX	protein_coding
ENSG00000185201.16	7997.3	0.70542	0.146054	4.82984	1.3664e-06	5.90744e-05	IFITM2	protein_coding
ENSG00000248690.8	26.0755	1.08789	0.225245	4.82979	1.36674e-06	5.90744e-05	HAS2-AS1	lncRNA
ENSG00000146678.10	118.119	1.9634	0.406843	4.82594	1.39343e-06	6.01592e-05	IGFBP1	protein_coding
ENSG00000178776.5	23.4729	1.72395	0.357278	4.82525	1.39829e-06	6.03001e-05	C5orf46	protein_coding
ENSG00000164764.11	567.57	1.21218	0.251241	4.82477	1.40163e-06	6.03756e-05	SBSPON	protein_coding
ENSG00000163251.4	6904.9	-0.760073	0.15757	-4.82373	1.40901e-06	6.05553e-05	FZD5	protein_coding
ENSG00000164867.11	1152.43	0.714709	0.148159	4.82395	1.40746e-06	6.05553e-05	NOS3	protein_coding
ENSG00000196427.13	11.0589	-2.18028	0.452019	-4.82343	1.41114e-06	6.0578e-05	NBPF4	protein_coding
ENSG00000232742.3	14.553	0.687487	0.142575	4.82193	1.42173e-06	6.09636e-05	RHOQP2	processed_pseudogene
ENSG00000149476.16	2351.5	-0.483492	0.100338	-4.81864	1.44537e-06	6.19069e-05	TKFC	protein_coding
ENSG00000275216.2	838.571	2.14374	0.44501	4.81729	1.45523e-06	6.22589e-05	AL161431.1	lncRNA
ENSG00000126351.13	5588.16	-0.770674	0.159994	-4.81689	1.45812e-06	6.23119e-05	THRA	protein_coding
ENSG00000115523.17	550.819	1.08404	0.225077	4.81632	1.46233e-06	6.24214e-05	GNLY	protein_coding
ENSG00000143341.12	1691.23	1.15314	0.239443	4.81593	1.46519e-06	6.24729e-05	HMCN1	protein_coding
ENSG00000061455.11	179.146	0.998126	0.207417	4.81218	1.49297e-06	6.35815e-05	PRDM6	protein_coding
ENSG00000188493.15	1503.27	-0.411963	0.0856123	-4.81196	1.49455e-06	6.35815e-05	C19orf54	protein_coding
ENSG00000213390.11	592.857	-0.39318	0.0817532	-4.80935	1.51425e-06	6.43469e-05	ARHGAP19	protein_coding
ENSG00000241635.8	273.171	-1.57886	0.328424	-4.80737	1.5293e-06	6.49136e-05	UGT1A1	protein_coding
ENSG00000153574.9	1544.59	-0.50476	0.105028	-4.80597	1.54e-06	6.52214e-05	RPIA	protein_coding
ENSG00000272068.1	358.255	-1.26837	0.263911	-4.80606	1.53932e-06	6.52214e-05	AL365181.2	lncRNA
ENSG00000212694.8	325.451	-0.618604	0.128817	-4.80218	1.56949e-06	6.6396e-05	LINC01089	lncRNA
ENSG00000211968.3	290.838	1.7767	0.370255	4.79859	1.59789e-06	6.75219e-05	IGHV1-58	IG_V_gene
ENSG00000271427.1	8.02501	-0.926309	0.193119	-4.79658	1.61397e-06	6.81253e-05	AL358072.1	lncRNA
ENSG00000174171.6	30.1009	-1.24384	0.25949	-4.79341	1.6397e-06	6.91344e-05	AC020659.1	lncRNA
ENSG00000121380.12	1045.24	-0.941792	0.196518	-4.79241	1.64792e-06	6.93458e-05	BCL2L14	protein_coding
ENSG00000149346.15	1051.8	-0.459446	0.0958707	-4.79235	1.64838e-06	6.93458e-05	SLX4IP	protein_coding
ENSG00000232810.4	115.625	1.12659	0.235137	4.79118	1.658e-06	6.9673e-05	TNF	protein_coding
ENSG00000008838.20	7781.68	-0.721656	0.15063	-4.79092	1.66015e-06	6.96859e-05	MED24	protein_coding
ENSG00000237061.1	2.87697	2.05948	0.429986	4.78965	1.67074e-06	7.00526e-05	AC100823.1	lncRNA
ENSG00000162946.23	330.941	0.571304	0.119347	4.78692	1.69356e-06	7.09309e-05	DISC1	protein_coding
ENSG00000175294.6	35.1668	0.84185	0.17588	4.78651	1.69708e-06	7.09996e-05	CATSPER1	protein_coding
ENSG00000198598.6	191.714	1.04066	0.217545	4.78366	1.72132e-06	7.1934e-05	MMP17	protein_coding
ENSG00000244731.8	1168.96	1.07816	0.225444	4.7824	1.73216e-06	7.23071e-05	C4A	protein_coding
ENSG00000273186.1	8.66477	0.98954	0.20694	4.78178	1.73749e-06	7.24497e-05	AL359091.4	lncRNA
ENSG00000167995.17	182.849	0.704203	0.147293	4.78096	1.74464e-06	7.26676e-05	BEST1	protein_coding
ENSG00000084092.7	2378.06	-0.382552	0.0800453	-4.7792	1.75995e-06	7.32094e-05	NOA1	protein_coding
ENSG00000127947.16	6332.87	0.463393	0.096964	4.77902	1.76152e-06	7.32094e-05	PTPN12	protein_coding
ENSG00000213250.5	36.76	0.629312	0.131746	4.77672	1.78179e-06	7.39706e-05	RBMS2P1	processed_pseudogene
ENSG00000163788.14	2310.47	0.391451	0.0819696	4.77556	1.79204e-06	7.43146e-05	SNRK	protein_coding
ENSG00000163661.4	76.2408	1.17979	0.247078	4.77498	1.79726e-06	7.44496e-05	PTX3	protein_coding
ENSG00000250510.8	103.515	0.77772	0.162918	4.77369	1.8088e-06	7.48455e-05	GPR162	protein_coding
ENSG00000170290.4	24.1418	1.70148	0.356501	4.77272	1.81752e-06	7.51243e-05	SLN	protein_coding
ENSG00000179403.12	9779.73	0.689571	0.144616	4.76828	1.85804e-06	7.66314e-05	VWA1	protein_coding
ENSG00000265179.7	12.1844	1.67021	0.350274	4.76829	1.85795e-06	7.66314e-05	AP000894.2	lncRNA
ENSG00000100316.16	81522.4	-0.474788	0.0996054	-4.76669	1.87279e-06	7.71557e-05	RPL3	protein_coding
ENSG00000156535.15	2015.69	1.1484	0.241081	4.76354	1.90227e-06	7.82851e-05	CD109	protein_coding
ENSG00000171502.15	152.153	1.03334	0.217011	4.76169	1.91981e-06	7.88352e-05	COL24A1	protein_coding
ENSG00000224173.2	4.96084	1.82348	0.382936	4.76182	1.91852e-06	7.88352e-05	LINC02831	lncRNA
ENSG00000019144.19	3323.53	0.662918	0.139247	4.76073	1.92898e-06	7.91259e-05	PHLDB1	protein_coding
ENSG00000237989.1	63.4619	0.858125	0.180315	4.75904	1.94519e-06	7.97043e-05	LINC01679	lncRNA
ENSG00000258819.2	24.9097	0.94453	0.198524	4.75776	1.95753e-06	8.01233e-05	LINC02289	lncRNA
ENSG00000110080.20	1461.69	0.929716	0.195422	4.75749	1.96018e-06	8.0145e-05	ST3GAL4	protein_coding
ENSG00000166793.13	42.133	0.857895	0.180338	4.75715	1.96346e-06	8.01922e-05	YPEL4	protein_coding
ENSG00000249835.2	4.66049	1.37622	0.289361	4.75606	1.97404e-06	8.05376e-05	VCAN-AS1	lncRNA
ENSG00000215021.10	11409	-0.467737	0.0984623	-4.75042	2.02999e-06	8.27308e-05	PHB2	protein_coding
ENSG00000123700.5	443.278	0.901439	0.189781	4.74988	2.03541e-06	8.28624e-05	KCNJ2	protein_coding
ENSG00000205300.3	2.3217	2.01363	0.424043	4.74866	2.04771e-06	8.32736e-05	AL356414.1	lncRNA
ENSG00000074219.14	1092.23	0.677725	0.142761	4.74726	2.06194e-06	8.36721e-05	TEAD2	protein_coding
ENSG00000174473.16	54.0718	1.45009	0.305447	4.74744	2.06003e-06	8.36721e-05	GALNTL6	protein_coding
ENSG00000271590.1	17.7314	0.800611	0.168726	4.74504	2.08464e-06	8.45029e-05	AC108463.3	lncRNA
ENSG00000227121.2	67.6137	-2.08363	0.439137	-4.74482	2.08689e-06	8.45035e-05	LINC02672	lncRNA
ENSG00000140859.16	1735.8	0.694641	0.14645	4.7432	2.10372e-06	8.50937e-05	KIFC3	protein_coding
ENSG00000189067.13	10987.8	0.48235	0.101789	4.73871	2.15079e-06	8.68689e-05	LITAF	protein_coding
ENSG00000251393.4	20.7956	-0.992493	0.209449	-4.73858	2.1522e-06	8.68689e-05	AC005280.1	lncRNA
ENSG00000171451.14	291.213	1.0096	0.21316	4.73635	2.17605e-06	8.77382e-05	DSEL	protein_coding
ENSG00000131477.11	1604.97	0.728123	0.153931	4.73018	2.24317e-06	9.03479e-05	RAMP2	protein_coding
ENSG00000165084.16	41.6335	0.851055	0.179968	4.72893	2.25711e-06	9.08126e-05	C8orf34	protein_coding
ENSG00000214756.8	211.168	-0.581679	0.123029	-4.728	2.26747e-06	9.11325e-05	CSKMT	protein_coding
ENSG00000169418.10	514.05	0.896218	0.189574	4.72753	2.27265e-06	9.12023e-05	NPR1	protein_coding
ENSG00000180509.12	30.3753	0.926425	0.195969	4.72741	2.27403e-06	9.12023e-05	KCNE1	protein_coding
ENSG00000152661.9	3762.87	0.867313	0.183547	4.72528	2.29799e-06	9.20655e-05	GJA1	protein_coding
ENSG00000162444.12	121.555	0.954497	0.202063	4.72376	2.31522e-06	9.26578e-05	RBP7	protein_coding
ENSG00000167244.21	269.091	1.23173	0.260858	4.72185	2.33709e-06	9.3434e-05	IGF2	protein_coding
ENSG00000088882.8	1273.53	1.09842	0.232679	4.72074	2.34991e-06	9.38473e-05	CPXM1	protein_coding
ENSG00000166037.11	2023.87	-0.398341	0.0843966	-4.71987	2.35998e-06	9.41504e-05	CEP57	protein_coding
ENSG00000067445.21	214.864	0.824358	0.174731	4.71788	2.38316e-06	9.49748e-05	TRO	protein_coding
ENSG00000165914.15	876.667	0.701759	0.148855	4.71439	2.42433e-06	9.64461e-05	TTC7B	protein_coding
ENSG00000169126.16	39.0519	1.36784	0.290146	4.71432	2.42518e-06	9.64461e-05	ARMC4	protein_coding
ENSG00000166387.13	2981.5	-0.586632	0.12452	-4.71115	2.46327e-06	9.78581e-05	PPFIBP2	protein_coding
ENSG00000112306.8	36210.4	-0.450487	0.0956656	-4.70898	2.48965e-06	9.88021e-05	RPS12	protein_coding
ENSG00000031081.11	2259.18	0.704399	0.149607	4.70834	2.4974e-06	9.90058e-05	ARHGAP31	protein_coding
ENSG00000102265.12	39809.1	0.799799	0.169915	4.70706	2.5131e-06	9.94775e-05	TIMP1	protein_coding
ENSG00000189045.15	61.4583	-0.89369	0.189866	-4.70695	2.51456e-06	9.94775e-05	ANKDD1B	protein_coding
ENSG00000104687.14	6127.79	-0.575843	0.122379	-4.70542	2.53345e-06	0.000100032	GSR	protein_coding
ENSG00000287382.1	56.5406	0.774678	0.164637	4.70539	2.53387e-06	0.000100032	AC110611.2	lncRNA
ENSG00000240889.1	15.9063	-0.608404	0.129359	-4.70322	2.56086e-06	0.000100993	NDUFB2-AS1	lncRNA
ENSG00000179761.12	294.027	-1.28765	0.273798	-4.70292	2.5647e-06	0.000101038	PIPOX	protein_coding
ENSG00000179168.15	63.8536	0.71029	0.151161	4.69891	2.61548e-06	0.000102932	GGN	protein_coding
ENSG00000060982.15	1476.93	0.912998	0.194378	4.69703	2.63972e-06	0.000103778	BCAT1	protein_coding
ENSG00000101331.17	134.872	0.761995	0.162321	4.69436	2.67443e-06	0.000105033	CCM2L	protein_coding
ENSG00000130224.15	213.961	0.890687	0.189807	4.6926	2.69751e-06	0.00010583	LRCH2	protein_coding
ENSG00000259721.1	26.452	1.28447	0.273736	4.69237	2.70055e-06	0.000105839	AC090877.2	lncRNA
ENSG00000251442.6	168.755	0.744714	0.158824	4.68891	2.74664e-06	0.000107534	LINC01094	lncRNA
ENSG00000257950.3	37.9554	-0.681429	0.145343	-4.68844	2.75301e-06	0.000107672	P2RX5-TAX1BP3	protein_coding
ENSG00000102230.14	50.4682	1.32177	0.281984	4.68741	2.76684e-06	0.000108101	PCYT1B	protein_coding
ENSG00000112782.19	1442.56	1.15589	0.246788	4.68373	2.81699e-06	0.000109947	CLIC5	protein_coding
ENSG00000184574.10	1398.96	-0.676087	0.144369	-4.68304	2.82649e-06	0.000110204	LPAR5	protein_coding
ENSG00000272510.1	11.3762	-1.01607	0.217052	-4.6812	2.85205e-06	0.000111086	AL121992.3	lncRNA
ENSG00000253691.2	39.469	1.9063	0.407314	4.68018	2.86628e-06	0.000111525	IGKV2OR22-4	IG_V_pseudogene
ENSG00000256694.1	27.7051	0.796755	0.170261	4.67962	2.87406e-06	0.000111713	AC026369.2	lncRNA
ENSG00000132386.11	5520.51	0.997237	0.213265	4.67605	2.92452e-06	0.000113558	SERPINF1	protein_coding
ENSG00000180044.5	251.461	0.927392	0.198388	4.67464	2.94466e-06	0.000114222	C3orf80	protein_coding
ENSG00000136928.7	59.358	1.41915	0.303677	4.67323	2.96494e-06	0.000114891	GABBR2	protein_coding
ENSG00000114013.16	807.454	0.849426	0.181837	4.67137	2.99196e-06	0.00011582	CD86	protein_coding
ENSG00000234741.8	6832.3	-0.699656	0.149803	-4.67051	3.00455e-06	0.000116188	GAS5	lncRNA
ENSG00000119681.12	9059.13	0.882546	0.189004	4.66947	3.01983e-06	0.00011666	LTBP2	protein_coding
ENSG00000184005.11	247.543	0.808343	0.17317	4.66793	3.04255e-06	0.000117418	ST6GALNAC3	protein_coding
ENSG00000136634.7	47.6256	0.876424	0.187853	4.66548	3.07891e-06	0.0001187	IL10	protein_coding
ENSG00000154188.10	304.57	0.752091	0.161233	4.66463	3.09173e-06	0.000119072	ANGPT1	protein_coding
ENSG00000006118.15	2762.81	0.719989	0.154373	4.66396	3.10182e-06	0.000119218	TMEM132A	protein_coding
ENSG00000250116.2	37.3958	0.943689	0.202336	4.66397	3.10166e-06	0.000119218	RHOQ-AS1	lncRNA
ENSG00000249138.1	17.825	1.15573	0.247971	4.66073	3.15087e-06	0.00012098	SLED1	transcribed_processed_pseudogene
ENSG00000198648.11	4383.04	-0.522025	0.11201	-4.6605	3.15436e-06	0.000120992	STK39	protein_coding
ENSG00000011201.12	791.48	0.975126	0.209305	4.65888	3.17934e-06	0.000121826	ANOS1	protein_coding
ENSG00000049323.16	6994.71	0.867597	0.186249	4.65828	3.18866e-06	0.000121834	LTBP1	protein_coding
ENSG00000137462.9	906.898	0.79726	0.171137	4.65862	3.18339e-06	0.000121834	TLR2	protein_coding
ENSG00000197632.9	369.848	1.99668	0.428635	4.65824	3.1892e-06	0.000121834	SERPINB2	protein_coding
ENSG00000087494.16	136.216	1.041	0.223666	4.65427	3.25129e-06	0.000124027	PTHLH	protein_coding
ENSG00000285108.1	41.3863	1.3164	0.282845	4.65415	3.25317e-06	0.000124027	AC103718.1	lncRNA
ENSG00000145431.11	1220.7	0.685658	0.147347	4.65337	3.26552e-06	0.000124373	PDGFC	protein_coding
ENSG00000230838.1	59.401	1.43994	0.309506	4.65238	3.28119e-06	0.000124844	LINC01614	lncRNA
ENSG00000283213.1	6.52558	1.24539	0.267709	4.65202	3.28698e-06	0.000124938	AC130466.1	lncRNA
ENSG00000108387.15	364.283	0.660353	0.141994	4.65058	3.31003e-06	0.000125688	SEPTIN4	protein_coding
ENSG00000167332.9	16.2773	0.97791	0.210323	4.64955	3.32654e-06	0.000126188	OR51E2	protein_coding
ENSG00000153071.15	4090.48	0.671913	0.144523	4.64916	3.33291e-06	0.000126303	DAB2	protein_coding
ENSG00000151917.18	109.386	0.935768	0.201302	4.64857	3.34239e-06	0.000126536	BEND6	protein_coding
ENSG00000168453.15	5072.7	-0.899724	0.193617	-4.64693	3.36919e-06	0.000127423	HR	protein_coding
ENSG00000131242.18	3512.2	-0.538403	0.115894	-4.64565	3.39001e-06	0.000128082	RAB11FIP4	protein_coding
ENSG00000138166.6	1763.91	0.945411	0.203541	4.64482	3.40375e-06	0.000128446	DUSP5	protein_coding
ENSG00000147408.14	1441.99	0.742452	0.159851	4.64466	3.40644e-06	0.000128446	CSGALNACT1	protein_coding
ENSG00000265531.3	18.7289	1.00783	0.217006	4.64427	3.41283e-06	0.000128559	FCGR1CP	unprocessed_pseudogene
ENSG00000219438.9	475.737	0.95242	0.205097	4.64376	3.42119e-06	0.000128746	TAFA5	protein_coding
ENSG00000014919.13	1966.06	-0.376853	0.0811645	-4.64308	3.43252e-06	0.000129044	COX15	protein_coding
ENSG00000236901.6	251.581	-0.800482	0.172416	-4.64273	3.4384e-06	0.000129136	MIR600HG	lncRNA
ENSG00000163516.14	1652.74	-0.345188	0.0743589	-4.64218	3.4475e-06	0.00012935	ANKZF1	protein_coding
ENSG00000134954.14	7124.86	0.643601	0.1387	4.64023	3.48017e-06	0.000130446	ETS1	protein_coding
ENSG00000182809.11	4176.45	0.688611	0.148412	4.63987	3.48637e-06	0.000130549	CRIP2	protein_coding
ENSG00000237980.2	10.7351	0.869647	0.187466	4.63896	3.50165e-06	0.000130942	LINC02773	lncRNA
ENSG00000280721.1	60.7723	0.768451	0.165656	4.63883	3.50379e-06	0.000130942	LINC01943	lncRNA
ENSG00000113578.18	126.236	0.793321	0.171059	4.63771	3.52289e-06	0.000131526	FGF1	protein_coding
ENSG00000203883.7	1712.99	0.749353	0.161655	4.6355	3.56068e-06	0.000132806	SOX18	protein_coding
ENSG00000142319.18	23.0788	-1.56369	0.337801	-4.62904	3.67371e-06	0.00013656	SLC6A3	protein_coding
ENSG00000175061.18	7420.15	-0.629069	0.135918	-4.62831	3.68662e-06	0.00013656	SNHG29	lncRNA
ENSG00000181656.7	35.0328	1.31397	0.283896	4.62835	3.68589e-06	0.00013656	GPR88	protein_coding
ENSG00000233682.3	13.3445	1.27753	0.275985	4.62898	3.67463e-06	0.00013656	AL356417.2	lncRNA
ENSG00000261884.2	97.0729	-0.521797	0.112728	-4.6288	3.67799e-06	0.00013656	AC040162.1	protein_coding
ENSG00000273112.1	2.64827	1.75512	0.379189	4.62862	3.68115e-06	0.00013656	AL590385.2	lncRNA
ENSG00000283175.1	5.88717	1.32535	0.286304	4.62916	3.67144e-06	0.00013656	AC007920.2	lncRNA
ENSG00000171102.14	23.0022	-2.58482	0.558682	-4.62663	3.71657e-06	0.000137535	OBP2B	protein_coding
ENSG00000182156.10	30.6789	-1.4812	0.320248	-4.62516	3.74308e-06	0.000138381	ENPP7	protein_coding
ENSG00000139211.7	1145.24	0.988301	0.213707	4.62457	3.75379e-06	0.000138641	AMIGO2	protein_coding
ENSG00000188993.3	489.356	-1.26517	0.273698	-4.62251	3.7912e-06	0.000139886	LRRC66	protein_coding
ENSG00000106524.9	1577.22	-0.417723	0.09038	-4.62185	3.80328e-06	0.000140193	ANKMY2	protein_coding
ENSG00000116690.13	152.642	1.34153	0.290271	4.62165	3.80693e-06	0.000140193	PRG4	protein_coding
ENSG00000166033.13	6026.52	0.811204	0.17555	4.62094	3.82009e-06	0.000140541	HTRA1	protein_coding
ENSG00000229719.5	509.085	-0.947556	0.205086	-4.62029	3.83199e-06	0.000140841	MIR194-2HG	lncRNA
ENSG00000257219.6	14.7869	0.968719	0.209681	4.61996	3.83814e-06	0.000140931	LNCOG	lncRNA
ENSG00000091136.15	11694.5	0.540005	0.116903	4.61926	3.85102e-06	0.000141266	LAMB1	protein_coding
ENSG00000089157.16	93723.3	-0.481887	0.104351	-4.61793	3.87582e-06	0.000142038	RPLP0	protein_coding
ENSG00000224093.5	243.279	-0.797912	0.172821	-4.61698	3.8936e-06	0.000142552	BCAR3-AS1	lncRNA
ENSG00000251139.2	8.89748	1.20612	0.261289	4.61604	3.91139e-06	0.000143065	AC084871.1	lncRNA
ENSG00000196581.11	106.323	1.10854	0.240198	4.61511	3.92882e-06	0.000143563	AJAP1	protein_coding
ENSG00000128512.23	1150.96	0.615659	0.133421	4.61442	3.94186e-06	0.000143901	DOCK4	protein_coding
ENSG00000090263.16	1423.07	-0.442411	0.0958962	-4.61344	3.9606e-06	0.000144445	MRPS33	protein_coding
ENSG00000138685.17	483.831	1.11761	0.242339	4.61177	3.99255e-06	0.0001454	FGF2	protein_coding
ENSG00000163145.13	267.807	1.20334	0.260933	4.61167	3.99446e-06	0.0001454	C1QTNF7	protein_coding
ENSG00000227070.1	26.1143	-0.927893	0.201293	-4.60966	4.03323e-06	0.00014667	EPS15-AS1	lncRNA
ENSG00000115607.9	108.337	0.887009	0.192452	4.60899	4.0462e-06	0.000146859	IL18RAP	protein_coding
ENSG00000162772.17	3320.88	0.899775	0.195214	4.60918	4.04259e-06	0.000146859	ATF3	protein_coding
ENSG00000172733.11	14.7807	1.02774	0.223118	4.60626	4.09973e-06	0.00014866	PURG	protein_coding
ENSG00000183036.11	62.9526	1.80052	0.39093	4.60572	4.11035e-06	0.000148902	PCP4	protein_coding
ENSG00000011105.14	2012.29	0.561043	0.121872	4.60354	4.15377e-06	0.000150187	TSPAN9	protein_coding
ENSG00000273179.1	51.8531	1.02938	0.223605	4.60356	4.15322e-06	0.000150187	AC092535.5	lncRNA
ENSG00000266127.1	13.3474	1.25376	0.272417	4.60235	4.17742e-06	0.000150898	ZNF415P1	processed_pseudogene
ENSG00000157184.7	1090.74	-0.381201	0.0828521	-4.60098	4.205e-06	0.000151749	CPT2	protein_coding
ENSG00000104043.15	239.577	0.737772	0.160367	4.60053	4.21417e-06	0.000151935	ATP8B4	protein_coding
ENSG00000236708.1	9.45822	1.12379	0.24433	4.59949	4.23522e-06	0.000152549	SDK1-AS1	lncRNA
ENSG00000237371.1	5.26292	1.02153	0.222129	4.59883	4.24862e-06	0.000152885	AL355803.1	lncRNA
ENSG00000279862.1	13.3448	0.950838	0.206807	4.59771	4.27166e-06	0.000153569	AC092964.1	TEC
ENSG00000034533.12	559.932	-0.348081	0.075727	-4.59652	4.296e-06	0.000154297	ASTE1	protein_coding
ENSG00000124762.14	7605.71	0.655647	0.142648	4.59627	4.30118e-06	0.000154336	CDKN1A	protein_coding
ENSG00000208036.1	2.02521	-1.15428	0.251175	-4.59551	4.31683e-06	0.000154751	MIR106B	miRNA
ENSG00000255443.1	49.293	1.19592	0.260286	4.59465	4.33477e-06	0.000155247	CD44-AS1	lncRNA
ENSG00000162873.15	112.737	0.873757	0.190177	4.59445	4.33901e-06	0.000155252	KLHDC8A	protein_coding
ENSG00000047936.11	123.361	1.64763	0.358742	4.5928	4.37339e-06	0.000156334	ROS1	protein_coding
ENSG00000226057.7	7.80374	2.1282	0.463663	4.58996	4.43323e-06	0.000158174	PHF2P2	transcribed_unprocessed_pseudogene
ENSG00000240032.1	7.85493	0.996064	0.217005	4.59004	4.43151e-06	0.000158174	LNCSRLR	lncRNA
ENSG00000135245.10	755.999	0.932926	0.203416	4.5863	4.51169e-06	0.000160822	HILPDA	protein_coding
ENSG00000105819.14	3766.03	-0.357526	0.0779592	-4.58607	4.51666e-06	0.000160848	PMPCB	protein_coding
ENSG00000163762.7	694.986	0.688224	0.150076	4.58585	4.52153e-06	0.00016087	TM4SF18	protein_coding
ENSG00000070182.21	142.965	0.874327	0.190679	4.58534	4.53248e-06	0.000161107	SPTB	protein_coding
ENSG00000177575.13	2258.06	1.04236	0.227375	4.58433	4.55454e-06	0.00016174	CD163	protein_coding
ENSG00000273344.1	526.981	-0.510233	0.111307	-4.584	4.56163e-06	0.00016184	PAXIP1-AS1	lncRNA
ENSG00000163563.8	687.25	0.927966	0.202469	4.58325	4.5781e-06	0.000162272	MNDA	protein_coding
ENSG00000090447.12	1304.29	-0.479025	0.104537	-4.58235	4.59785e-06	0.000162819	TFAP4	protein_coding
ENSG00000144136.11	3824.65	0.54652	0.119288	4.58151	4.61622e-06	0.000163317	SLC20A1	protein_coding
ENSG00000170827.9	115.37	-1.99072	0.43479	-4.57859	4.68126e-06	0.000165463	CELP	transcribed_unprocessed_pseudogene
ENSG00000118785.14	9213.93	1.3973	0.305342	4.57619	4.73518e-06	0.000167087	SPP1	protein_coding
ENSG00000278535.5	1840.26	-0.798027	0.174388	-4.57615	4.73604e-06	0.000167087	DHRS11	protein_coding
ENSG00000144655.15	2880.34	0.624239	0.136506	4.57299	4.80807e-06	0.00016947	CSRNP1	protein_coding
ENSG00000218336.9	510.118	1.24465	0.272205	4.57247	4.82016e-06	0.000169738	TENM3	protein_coding
ENSG00000187608.10	4324.17	0.929701	0.203389	4.57105	4.85291e-06	0.000170732	ISG15	protein_coding
ENSG00000106799.13	4493.56	0.548724	0.120062	4.57034	4.86934e-06	0.000171151	TGFBR1	protein_coding
ENSG00000174343.6	5.94179	1.39248	0.304791	4.56865	4.9087e-06	0.000172374	CHRNA9	protein_coding
ENSG00000223561.7	75.7086	1.44654	0.316661	4.5681	4.92174e-06	0.000172672	AC005165.1	lncRNA
ENSG00000277954.1	36.2471	0.856576	0.187539	4.56745	4.93683e-06	0.000173041	AC092376.2	lncRNA
ENSG00000017427.17	241.826	1.35994	0.297767	4.56713	4.94454e-06	0.00017315	IGF1	protein_coding
ENSG00000011465.18	22897.2	0.953597	0.208824	4.56652	4.95893e-06	0.000173333	DCN	protein_coding
ENSG00000228401.5	10.0405	0.877644	0.192188	4.5666	4.95705e-06	0.000173333	AL590226.1	lncRNA
ENSG00000114698.15	1348.32	0.799333	0.17511	4.56475	5.00101e-06	0.000174643	PLSCR4	protein_coding
ENSG00000157103.12	127.071	0.767667	0.168326	4.5606	5.10066e-06	0.000177958	SLC6A1	protein_coding
ENSG00000111077.18	4576.43	0.716752	0.157185	4.55992	5.11739e-06	0.00017826	TNS2	protein_coding
ENSG00000132692.19	188.732	-0.825168	0.180963	-4.55986	5.11874e-06	0.00017826	BCAN	protein_coding
ENSG00000184350.11	17.5139	1.45327	0.318796	4.55863	5.1488e-06	0.000179142	MRGPRE	protein_coding
ENSG00000005206.17	3299.79	-0.406028	0.089085	-4.55777	5.17004e-06	0.000179716	SPPL2B	protein_coding
ENSG00000138316.11	828.245	0.834755	0.183293	4.55422	5.25794e-06	0.000182604	ADAMTS14	protein_coding
ENSG00000226200.7	324.551	-0.48777	0.107108	-4.55403	5.2629e-06	0.000182608	SGMS1-AS1	lncRNA
ENSG00000109072.14	342.265	-1.54847	0.340127	-4.55263	5.29799e-06	0.000183657	VTN	protein_coding
ENSG00000174804.4	1694.89	0.596292	0.130985	4.55237	5.30439e-06	0.000183711	FZD4	protein_coding
ENSG00000286475.1	4.20162	1.75505	0.38555	4.55205	5.31251e-06	0.000183823	AL592156.1	lncRNA
ENSG00000170956.17	59.9166	1.03927	0.228427	4.54966	5.3733e-06	0.000185757	CEACAM3	protein_coding
ENSG00000205755.12	37.6683	0.971511	0.213626	4.54771	5.4233e-06	0.000187314	CRLF2	protein_coding
ENSG00000158186.13	1166.64	0.761477	0.167524	4.54548	5.48096e-06	0.000189133	MRAS	protein_coding
ENSG00000107186.17	1183.27	0.946221	0.208212	4.54451	5.50619e-06	0.000189831	MPDZ	protein_coding
ENSG00000189001.11	60.5442	-2.16361	0.476414	-4.54145	5.58693e-06	0.000192439	SBSN	protein_coding
ENSG00000132763.15	749.457	-0.446648	0.0983882	-4.53965	5.63469e-06	0.000193824	MMACHC	protein_coding
ENSG00000233922.3	98.1085	-1.43226	0.315507	-4.53955	5.63741e-06	0.000193824	LINC01694	lncRNA
ENSG00000106852.15	329.254	0.787919	0.173634	4.53782	5.68395e-06	0.000195247	LHX6	protein_coding
ENSG00000249026.2	44.2659	-0.870949	0.191946	-4.53747	5.69324e-06	0.000195389	CTNNA1P1	processed_pseudogene
ENSG00000198963.11	83.4676	1.09696	0.241847	4.53575	5.74004e-06	0.000196816	RORB	protein_coding
ENSG00000230712.3	7.19063	1.06204	0.234188	4.53497	5.76111e-06	0.00019736	GGTLC4P	unprocessed_pseudogene
ENSG00000114735.10	912.181	-0.346796	0.0765656	-4.5294	5.91525e-06	0.000202457	HEMK1	protein_coding
ENSG00000090924.15	3336.07	0.581141	0.128317	4.52896	5.92749e-06	0.000202692	PLEKHG2	protein_coding
ENSG00000126522.17	2451.08	-0.58863	0.1301	-4.52444	6.05559e-06	0.000206886	ASL	protein_coding
ENSG00000273329.1	178.816	-0.494872	0.109431	-4.52222	6.1194e-06	0.000208877	AC078846.1	lncRNA
ENSG00000133800.9	374.429	1.09643	0.242501	4.52134	6.14494e-06	0.000209559	LYVE1	protein_coding
ENSG00000071242.12	2752.65	0.509942	0.112799	4.5208	6.16073e-06	0.000209909	RPS6KA2	protein_coding
ENSG00000139625.13	721.674	0.549678	0.121693	4.51691	6.27479e-06	0.000213603	MAP3K12	protein_coding
ENSG00000169105.8	1137.79	0.469947	0.10409	4.51482	6.33704e-06	0.000215458	CHST14	protein_coding
ENSG00000188215.10	876.001	0.387562	0.0858444	4.5147	6.34068e-06	0.000215458	DCUN1D3	protein_coding
ENSG00000175592.9	1688.25	0.979106	0.216896	4.51417	6.35645e-06	0.0002158	FOSL1	protein_coding
ENSG00000024422.12	9505.82	0.743276	0.164725	4.51222	6.41522e-06	0.0002176	EHD2	protein_coding
ENSG00000064989.13	2362.76	0.739093	0.163938	4.50838	6.53254e-06	0.00022138	CALCRL	protein_coding
ENSG00000004399.13	9424.58	0.643395	0.142739	4.50749	6.55997e-06	0.000222111	PLXND1	protein_coding
ENSG00000196209.13	204.837	0.899012	0.199598	4.50411	6.66502e-06	0.000225466	SIRPB2	protein_coding
ENSG00000186666.6	217.031	-0.383654	0.0851824	-4.50392	6.6712e-06	0.000225474	BCDIN3D	protein_coding
ENSG00000110218.9	1408.17	0.403697	0.0896391	4.50359	6.68165e-06	0.000225625	PANX1	protein_coding
ENSG00000139220.17	59.1309	1.03414	0.229681	4.50251	6.71557e-06	0.000226568	PPFIA2	protein_coding
ENSG00000234506.5	9.60891	1.0545	0.234256	4.50151	6.74719e-06	0.000227432	LINC01506	lncRNA
ENSG00000270049.3	148.342	-0.593417	0.131861	-4.50032	6.78519e-06	0.000228509	AC009061.2	lncRNA
ENSG00000138617.16	884.808	-0.355675	0.0790691	-4.49828	6.85058e-06	0.000230506	PARP16	protein_coding
ENSG00000131097.7	42.9534	0.49898	0.11095	4.49732	6.88139e-06	0.000231337	HIGD1B	protein_coding
ENSG00000127946.17	3367.37	0.501804	0.111651	4.49439	6.97685e-06	0.000234338	HIP1	protein_coding
ENSG00000013297.12	211.954	1.14067	0.253922	4.49221	7.04875e-06	0.000236543	CLDN11	protein_coding
ENSG00000177042.14	1105.71	-0.4314	0.0960409	-4.49184	7.06113e-06	0.000236591	TMEM80	protein_coding
ENSG00000255112.3	3436.81	0.411743	0.0916658	4.49179	7.06271e-06	0.000236591	CHMP1B	protein_coding
ENSG00000131378.14	2001.48	0.670076	0.149258	4.48938	7.14295e-06	0.000239054	RFTN1	protein_coding
ENSG00000149474.14	1480.98	-0.432324	0.0963071	-4.48902	7.15519e-06	0.000239054	KAT14	protein_coding
ENSG00000203943.9	124.755	-0.937113	0.208752	-4.48912	7.15196e-06	0.000239054	SAMD13	protein_coding
ENSG00000166821.9	634.266	-0.611151	0.136174	-4.48801	7.18903e-06	0.000239973	PEX11A	protein_coding
ENSG00000152382.6	1062.26	-0.285163	0.0635487	-4.48732	7.21255e-06	0.000240546	TADA1	protein_coding
ENSG00000287369.1	40.4493	0.921864	0.205532	4.48526	7.28241e-06	0.000242661	AC111197.1	lncRNA
ENSG00000091583.11	97.4221	-1.88994	0.421535	-4.48348	7.34352e-06	0.000244482	APOH	protein_coding
ENSG00000116183.11	117.625	1.55042	0.345871	4.48267	7.37154e-06	0.000245199	PAPPA2	protein_coding
ENSG00000240877.3	8.433	-0.786534	0.175642	-4.47805	7.53279e-06	0.000250343	RN7SL521P	misc_RNA
ENSG00000187678.10	3447.47	0.563199	0.125784	4.4775	7.55232e-06	0.000250772	SPRY4	protein_coding
ENSG00000166441.13	40603.1	-0.458237	0.102385	-4.47562	7.61886e-06	0.000252759	RPL27A	protein_coding
ENSG00000198039.11	412.288	-0.429024	0.0958813	-4.47453	7.65801e-06	0.000253835	ZNF273	protein_coding
ENSG00000173421.17	46.6516	0.800275	0.178977	4.47138	7.77154e-06	0.000257148	IHO1	protein_coding
ENSG00000259520.6	29.9391	-1.1943	0.267097	-4.47143	7.7699e-06	0.000257148	AC051619.4	lncRNA
ENSG00000214063.11	1658.18	0.646299	0.14455	4.47112	7.78094e-06	0.000257234	TSPAN4	protein_coding
ENSG00000137033.11	1612.75	1.10163	0.246464	4.46973	7.83174e-06	0.000258011	IL33	protein_coding
ENSG00000149571.12	45.3579	1.13689	0.254351	4.46975	7.83121e-06	0.000258011	KIRREL3	protein_coding
ENSG00000177706.9	4234.65	0.758847	0.169762	4.47006	7.81986e-06	0.000258011	FAM20C	protein_coding
ENSG00000186827.11	341.813	0.741229	0.165822	4.47003	7.82095e-06	0.000258011	TNFRSF4	protein_coding
ENSG00000115380.20	5404.68	1.13998	0.255078	4.46913	7.85376e-06	0.000258511	EFEMP1	protein_coding
ENSG00000130037.5	73.9275	1.18438	0.265051	4.46851	7.87663e-06	0.000258924	KCNA5	protein_coding
ENSG00000170323.9	189.833	1.3938	0.311922	4.46842	7.88001e-06	0.000258924	FABP4	protein_coding
ENSG00000146197.9	342.834	0.819701	0.183461	4.46799	7.89596e-06	0.000259223	SCUBE3	protein_coding
ENSG00000026508.20	26668.8	0.771947	0.172826	4.4666	7.94713e-06	0.000260334	CD44	protein_coding
ENSG00000156738.18	1708.76	-1.82761	0.409181	-4.46651	7.95044e-06	0.000260334	MS4A1	protein_coding
ENSG00000210127.1	3.64019	-1.48281	0.331971	-4.46668	7.94442e-06	0.000260334	MT-TA	Mt_tRNA
ENSG00000186019.11	42.8191	-0.687145	0.15394	-4.46373	8.05468e-06	0.000263519	AC021092.1	lncRNA
ENSG00000118762.8	2112.51	0.651096	0.145886	4.46305	8.08e-06	0.000264119	PKD2	protein_coding
ENSG00000260314.3	1570.74	1.02313	0.229269	4.46256	8.09858e-06	0.000264498	MRC1	protein_coding
ENSG00000266402.3	376.826	-1.19568	0.267965	-4.46206	8.11739e-06	0.000264883	SNHG25	lncRNA
ENSG00000115073.8	3474.07	-0.334282	0.0749221	-4.46172	8.13042e-06	0.00026508	ACTR1B	protein_coding
ENSG00000085514.16	557.655	0.822269	0.184309	4.46135	8.14434e-06	0.000265289	PILRA	protein_coding
ENSG00000224032.7	741.943	-0.606057	0.135853	-4.46112	8.15328e-06	0.000265289	EPB41L4A-AS1	lncRNA
ENSG00000279278.1	103.193	-0.660244	0.148004	-4.461	8.15787e-06	0.000265289	AC245060.6	lncRNA
ENSG00000204632.11	150.08	1.06246	0.238218	4.46003	8.19484e-06	0.000266262	HLA-G	protein_coding
ENSG00000260549.2	89.5603	0.959766	0.21521	4.45967	8.20856e-06	0.000266479	MT1L	transcribed_unprocessed_pseudogene
ENSG00000228741.2	10.5103	1.05574	0.236867	4.45711	8.30706e-06	0.000269445	AL445985.1	lncRNA
ENSG00000241886.1	23.74	0.884308	0.198479	4.45541	8.37327e-06	0.00027136	AC112496.1	lncRNA
ENSG00000115414.21	107392	1.06666	0.239569	4.4524	8.49148e-06	0.000274955	FN1	protein_coding
ENSG00000286256.2	15.3096	1.13461	0.254887	4.45142	8.53052e-06	0.000275983	AC084871.3	lncRNA
ENSG00000110906.13	3963.3	0.414365	0.0931153	4.45002	8.58634e-06	0.000276871	KCTD10	protein_coding
ENSG00000144161.13	713.53	-0.412565	0.0927074	-4.45019	8.57958e-06	0.000276871	ZC3H8	protein_coding
ENSG00000162944.11	292.699	0.557918	0.125375	4.44999	8.58725e-06	0.000276871	RFTN2	protein_coding
ENSG00000188778.6	13.2322	1.47138	0.330641	4.45007	8.58442e-06	0.000276871	ADRB3	protein_coding
ENSG00000259337.4	83.024	1.68329	0.378325	4.44933	8.61381e-06	0.000277491	IGHV1OR15-2	IG_V_pseudogene
ENSG00000185022.12	1689.45	0.56726	0.127513	4.44865	8.64101e-06	0.00027813	MAFF	protein_coding
ENSG00000143149.12	4016.09	-0.386305	0.0868401	-4.44846	8.64887e-06	0.000278147	ALDH9A1	protein_coding
ENSG00000133243.10	5697.47	-0.334957	0.0753014	-4.44821	8.65887e-06	0.000278232	BTBD2	protein_coding
ENSG00000197614.11	1371.01	1.19419	0.26852	4.4473	8.69555e-06	0.000279173	MFAP5	protein_coding
ENSG00000254332.1	68.0292	0.566232	0.127337	4.44671	8.71958e-06	0.000279707	AF201337.1	processed_pseudogene
ENSG00000212176.1	6.63084	1.45327	0.326931	4.44519	8.78128e-06	0.000281448	RNA5SP207	rRNA_pseudogene
ENSG00000229314.5	229.732	2.09188	0.470684	4.44433	8.81651e-06	0.000282337	ORM1	protein_coding
ENSG00000286529.1	39.2345	-0.834867	0.187907	-4.44297	8.87248e-06	0.000283889	AC090398.2	lncRNA
ENSG00000139155.9	33.6455	0.873935	0.196741	4.44206	8.91023e-06	0.000284856	SLCO1C1	protein_coding
ENSG00000143633.13	1293.89	-0.424429	0.0955753	-4.44078	8.96331e-06	0.000285828	C1orf131	protein_coding
ENSG00000167526.14	76322.9	-0.494451	0.111342	-4.44081	8.96205e-06	0.000285828	RPL13	protein_coding
ENSG00000272953.1	17.0885	-0.821066	0.184883	-4.44101	8.95391e-06	0.000285828	AC092171.4	lncRNA
ENSG00000167384.10	588.746	-0.41876	0.0943294	-4.43934	9.02371e-06	0.000287411	ZNF180	protein_coding
ENSG00000287090.1	20.8141	-1.25063	0.281723	-4.43923	9.02814e-06	0.000287411	AC116345.4	lncRNA
ENSG00000204949.9	62.7266	1.58228	0.356452	4.43896	9.03962e-06	0.000287534	FAM83A-AS1	lncRNA
ENSG00000100234.12	18029.7	0.871756	0.19644	4.43778	9.0893e-06	0.000288872	TIMP3	protein_coding
ENSG00000266200.6	111.492	-1.91395	0.431316	-4.43747	9.10221e-06	0.000289039	PNLIPRP2	polymorphic_pseudogene
ENSG00000284747.1	64.8055	0.734054	0.165437	4.43706	9.11972e-06	0.000289352	AL034417.4	lncRNA
ENSG00000226197.3	23.5179	1.21202	0.273247	4.43564	9.18e-06	0.000291021	AL583785.1	lncRNA
ENSG00000143947.14	29595.7	-0.401473	0.0905191	-4.43523	9.19761e-06	0.000291335	RPS27A	protein_coding
ENSG00000137193.14	3384.47	0.662214	0.14935	4.43398	9.2511e-06	0.000292784	PIM1	protein_coding
ENSG00000042445.14	5249.62	-0.506379	0.114234	-4.43282	9.30079e-06	0.00029411	RETSAT	protein_coding
ENSG00000286129.1	35.9217	-0.610853	0.137868	-4.43071	9.39214e-06	0.000296751	AC245060.7	lncRNA
ENSG00000264720.3	2.35812	1.51847	0.342784	4.42981	9.43172e-06	0.000297504	MIR3117	miRNA
ENSG00000272293.1	15.6945	0.868336	0.196018	4.42987	9.42889e-06	0.000297504	AC083964.1	lncRNA
ENSG00000196526.10	1327.72	0.500266	0.112969	4.42836	9.49545e-06	0.000299265	AFAP1	protein_coding
ENSG00000166579.16	2460.78	0.326086	0.0736468	4.42771	9.52398e-06	0.000299914	NDEL1	protein_coding
ENSG00000253163.1	3.33312	1.49119	0.336832	4.4271	9.5509e-06	0.000300512	AC109479.1	lncRNA
ENSG00000185386.15	319.093	0.604252	0.136501	4.42671	9.56806e-06	0.000300801	MAPK11	protein_coding
ENSG00000108298.12	60951	-0.510478	0.115331	-4.42621	9.5903e-06	0.000301	RPL19	protein_coding
ENSG00000259671.1	2.75191	1.65795	0.374562	4.42636	9.58348e-06	0.000301	MTCYBP23	processed_pseudogene
ENSG00000114353.17	20563	0.430982	0.0974237	4.42378	9.69874e-06	0.000304151	GNAI2	protein_coding
ENSG00000272145.1	42.7649	-0.597949	0.135208	-4.42244	9.75906e-06	0.000305789	NFYC-AS1	lncRNA
ENSG00000287759.1	15.1635	-0.92105	0.208277	-4.42223	9.76864e-06	0.000305836	AL353151.2	lncRNA
ENSG00000198730.9	3460.2	-0.236443	0.0534954	-4.41987	9.87616e-06	0.000308947	CTR9	protein_coding
ENSG00000146373.16	722.844	0.871532	0.197243	4.41857	9.93546e-06	0.000310545	RNF217	protein_coding
ENSG00000135108.15	3418.07	-0.286725	0.0649131	-4.41706	1.00054e-05	0.000312473	FBXO21	protein_coding
ENSG00000060718.22	1556.93	1.44314	0.326804	4.41592	1.00582e-05	0.000313346	COL11A1	protein_coding
ENSG00000127377.10	10.5144	0.948327	0.214749	4.41597	1.00559e-05	0.000313346	CRYGN	protein_coding
ENSG00000174564.13	113.717	0.89686	0.203088	4.41613	1.00485e-05	0.000313346	IL20RB	protein_coding
ENSG00000177600.9	41608.1	-0.475677	0.107736	-4.41521	1.00914e-05	0.00031412	RPLP2	protein_coding
ENSG00000139197.11	2146.26	-0.406738	0.0921401	-4.41435	1.01316e-05	0.000315112	PEX5	protein_coding
ENSG00000213362.3	62.9026	0.60915	0.138	4.41412	1.0142e-05	0.000315177	FTH1P12	processed_pseudogene
ENSG00000113273.17	1381.37	0.555975	0.125963	4.41381	1.01565e-05	0.00031537	ARSB	protein_coding
ENSG00000236525.1	4.15088	1.29478	0.293373	4.41344	1.01741e-05	0.000315657	AC007278.2	lncRNA
ENSG00000171428.15	695.658	-0.720124	0.163174	-4.41324	1.01836e-05	0.000315692	NAT1	protein_coding
ENSG00000198723.11	79.4174	-1.03682	0.234971	-4.41255	1.02162e-05	0.000316442	TEX45	protein_coding
ENSG00000151718.16	1106.13	0.589232	0.133562	4.41168	1.02569e-05	0.000317445	WWC2	protein_coding
ENSG00000113763.12	382.983	1.4934	0.338562	4.411	1.02896e-05	0.000318196	UNC5A	protein_coding
ENSG00000172986.13	555.988	0.988289	0.22412	4.40965	1.03539e-05	0.000319923	GXYLT2	protein_coding
ENSG00000230390.1	1.90655	1.71728	0.389454	4.40945	1.03633e-05	0.00031995	LINC01048	lncRNA
ENSG00000237950.3	50.7658	-0.656138	0.14883	-4.40863	1.04025e-05	0.000320898	AL357079.1	lncRNA
ENSG00000117620.15	3986.88	-0.569956	0.129297	-4.40813	1.04268e-05	0.000321386	SLC35A3	protein_coding
ENSG00000275385.2	2762.5	1.36973	0.310765	4.40759	1.04528e-05	0.000321925	CCL18	protein_coding
ENSG00000214389.2	481.627	-0.412723	0.09367	-4.40614	1.05231e-05	0.000323563	RPS3AP26	processed_pseudogene
ENSG00000274925.1	94.825	-0.580916	0.13184	-4.40623	1.05184e-05	0.000323563	ZKSCAN2-DT	lncRNA
ENSG00000273162.1	51.9032	-0.742604	0.168559	-4.40561	1.05486e-05	0.000324083	AL133215.2	lncRNA
ENSG00000111817.19	1490.96	0.67573	0.153406	4.40484	1.05863e-05	0.000324902	DSE	protein_coding
ENSG00000211951.2	611.848	1.64204	0.372791	4.40471	1.05924e-05	0.000324902	IGHV2-26	IG_V_gene
ENSG00000037749.12	1164.55	0.438435	0.099552	4.40408	1.06235e-05	0.000325359	MFAP3	protein_coding
ENSG00000183801.8	682.576	0.748538	0.169966	4.40406	1.06245e-05	0.000325359	OLFML1	protein_coding
ENSG00000164970.15	1367.9	0.398319	0.090462	4.40316	1.06683e-05	0.000326436	FAM219A	protein_coding
ENSG00000142541.18	74259.6	-0.473278	0.107496	-4.40276	1.06881e-05	0.000326514	RPL13A	protein_coding
ENSG00000188095.6	76.8872	-1.25451	0.284932	-4.40286	1.06834e-05	0.000326514	MESP2	protein_coding
ENSG00000182993.5	75.9903	-0.698975	0.158784	-4.40206	1.07227e-05	0.000327307	C12orf60	protein_coding
ENSG00000110852.4	612.402	0.749116	0.170234	4.4005	1.08003e-05	0.000329408	CLEC2B	protein_coding
ENSG00000258227.7	219.873	1.07059	0.243301	4.40026	1.08121e-05	0.000329505	CLEC5A	protein_coding
ENSG00000156804.7	5621.76	0.92139	0.209404	4.40006	1.08223e-05	0.00032955	FBXO32	protein_coding
ENSG00000147655.12	97.9118	1.38016	0.313688	4.3998	1.08351e-05	0.000329674	RSPO2	protein_coding
ENSG00000237870.6	6.71141	1.1265	0.256059	4.3994	1.08552e-05	0.000330018	AC073130.1	lncRNA
ENSG00000120053.12	3707.57	-0.520221	0.118257	-4.39907	1.08718e-05	0.000330258	GOT1	protein_coding
ENSG00000066027.12	5115.52	-0.33922	0.0771183	-4.3987	1.08901e-05	0.000330547	PPP2R5A	protein_coding
ENSG00000232995.7	58.4946	-0.496222	0.112816	-4.39849	1.09006e-05	0.000330603	RGS5	lncRNA
ENSG00000185917.14	641.034	-0.304362	0.0692198	-4.39704	1.09738e-05	0.000332555	SETD4	protein_coding
ENSG00000103653.16	6423.33	-0.467102	0.106245	-4.39645	1.10036e-05	0.000333191	CSK	protein_coding
ENSG00000170458.14	4453.61	0.807419	0.18369	4.39556	1.10488e-05	0.000334133	CD14	protein_coding
ENSG00000171863.15	27743.9	-0.439517	0.0999926	-4.39549	1.10524e-05	0.000334133	RPS7	protein_coding
ENSG00000274751.1	11.1811	-0.826038	0.188027	-4.39319	1.11697e-05	0.000337411	AC120498.9	lncRNA
ENSG00000164062.13	5923.27	-0.419135	0.0954369	-4.39175	1.12442e-05	0.00033939	APEH	protein_coding
ENSG00000260942.1	116.974	-0.545287	0.124177	-4.39121	1.12719e-05	0.000339956	CAPN10-DT	lncRNA
ENSG00000091483.7	4049.64	-0.442035	0.10068	-4.39049	1.13097e-05	0.000340824	FH	protein_coding
ENSG00000185668.8	50.3576	-1.22094	0.278148	-4.38954	1.13589e-05	0.000342032	POU3F1	protein_coding
ENSG00000177469.13	11581.3	0.801443	0.182592	4.38926	1.13738e-05	0.000342208	CAVIN1	protein_coding
ENSG00000152779.14	23.9155	0.986785	0.224834	4.38895	1.13898e-05	0.000342419	SLC16A12	protein_coding
ENSG00000150593.18	4147.25	-0.603841	0.137628	-4.38749	1.14668e-05	0.00034446	PDCD4	protein_coding
ENSG00000272942.1	2.98429	-1.52271	0.347227	-4.38535	1.15802e-05	0.00034759	AL022324.3	lncRNA
ENSG00000275620.1	21.981	1.3195	0.300917	4.38492	1.16027e-05	0.000347989	FLJ16779	lncRNA
ENSG00000266283.1	44.945	-1.01229	0.230881	-4.38446	1.16274e-05	0.000348453	AC091588.3	lncRNA
ENSG00000131844.16	7073.31	-0.433289	0.0989222	-4.3801	1.18626e-05	0.000355221	MCCC2	protein_coding
ENSG00000162813.18	2492.79	-0.50938	0.116394	-4.37635	1.20684e-05	0.000361098	BPNT1	protein_coding
ENSG00000125878.6	34.887	1.04136	0.238074	4.37409	1.2194e-05	0.000363991	TCF15	protein_coding
ENSG00000148942.15	121.343	-1.44177	0.329595	-4.37438	1.21776e-05	0.000363991	SLC5A12	protein_coding
ENSG00000171223.6	13859.4	0.620038	0.141752	4.37411	1.21931e-05	0.000363991	JUNB	protein_coding
ENSG00000065320.9	1833.8	0.988951	0.226156	4.37288	1.22619e-05	0.000365728	NTN1	protein_coding
ENSG00000196247.11	1069.74	-0.425739	0.0973923	-4.37138	1.23464e-05	0.000367959	ZNF107	protein_coding
ENSG00000280767.3	5.06504	-1.02345	0.234148	-4.37096	1.23699e-05	0.000368371	AL732314.4	lncRNA
ENSG00000112837.17	151.741	1.32104	0.302281	4.37026	1.24099e-05	0.00036927	TBX18	protein_coding
ENSG00000243415.2	6.20284	1.04688	0.239589	4.3695	1.24532e-05	0.000370267	AC107021.1	lncRNA
ENSG00000052126.14	3518.39	-0.496451	0.11363	-4.369	1.24815e-05	0.000370817	PLEKHA5	protein_coding
ENSG00000111859.17	5610.54	0.606589	0.138898	4.36716	1.25874e-05	0.000373377	NEDD9	protein_coding
ENSG00000169397.3	3.97167	1.20311	0.275483	4.36727	1.25811e-05	0.000373377	RNASE3	protein_coding
ENSG00000172432.19	3662.03	0.486389	0.111391	4.3665	1.26256e-05	0.000374216	GTPBP2	protein_coding
ENSG00000233927.5	17952.4	-0.585443	0.134144	-4.36429	1.27538e-05	0.000377719	RPS28	protein_coding
ENSG00000172889.16	1676.19	0.747601	0.171355	4.36287	1.28366e-05	0.000379876	EGFL7	protein_coding
ENSG00000071994.11	2906.85	-0.349913	0.0802163	-4.36211	1.28812e-05	0.000380599	PDCD2	protein_coding
ENSG00000187848.15	21.9599	-1.49514	0.342751	-4.36216	1.28783e-05	0.000380599	P2RX2	protein_coding
ENSG00000066136.20	3083.87	-0.280415	0.0642873	-4.3619	1.28935e-05	0.000380666	NFYC	protein_coding
ENSG00000277632.2	75.9241	1.05651	0.242272	4.36086	1.29554e-05	0.000382194	CCL3	protein_coding
ENSG00000228261.1	13.7239	0.855452	0.196178	4.36059	1.29714e-05	0.000382369	ITPRIP-AS1	lncRNA
ENSG00000023697.13	1918.89	-0.485702	0.111389	-4.36041	1.29817e-05	0.000382375	DERA	protein_coding
ENSG00000107554.17	4605.42	-0.464695	0.106577	-4.36016	1.29966e-05	0.000382515	DNMBP	protein_coding
ENSG00000285796.1	211.258	-0.77842	0.178607	-4.35827	1.31092e-05	0.000385529	AL162458.1	lncRNA
ENSG00000183114.8	37.7033	1.1084	0.25435	4.35779	1.31381e-05	0.000386079	FAM43B	protein_coding
ENSG00000010319.7	635.636	0.746464	0.171315	4.35727	1.31697e-05	0.000386708	SEMA3G	protein_coding
ENSG00000123360.12	272.29	0.942142	0.216287	4.35598	1.32475e-05	0.000388689	PDE1B	protein_coding
ENSG00000105755.8	3046.05	-0.781588	0.179488	-4.35455	1.33339e-05	0.00039092	ETHE1	protein_coding
ENSG00000213199.8	81.3998	-0.703961	0.161668	-4.35437	1.33449e-05	0.00039094	ASIC3	protein_coding
ENSG00000240654.6	9.68418	1.24675	0.286355	4.35385	1.33766e-05	0.000391566	C1QTNF9	protein_coding
ENSG00000145861.9	104.297	0.846129	0.194359	4.35343	1.34026e-05	0.000392024	C1QTNF2	protein_coding
ENSG00000236136.1	2.48488	1.52812	0.351075	4.35269	1.34474e-05	0.000393031	ADORA2BP1	processed_pseudogene
ENSG00000083845.9	41486.7	-0.516691	0.118733	-4.35172	1.35076e-05	0.000394485	RPS5	protein_coding
ENSG00000118420.17	281.001	-0.393054	0.0903304	-4.3513	1.35336e-05	0.000394634	UBE3D	protein_coding
ENSG00000197008.10	664.237	-0.38348	0.0881286	-4.35138	1.35286e-05	0.000394634	ZNF138	protein_coding
ENSG00000124915.10	35.8142	-0.966819	0.222321	-4.34875	1.36917e-05	0.000398629	MYRF-AS1	lncRNA
ENSG00000174123.11	308.59	-1.3836	0.318151	-4.3489	1.36825e-05	0.000398629	TLR10	protein_coding
ENSG00000158869.11	4291.63	0.800478	0.18412	4.3476	1.37637e-05	0.000400109	FCER1G	protein_coding
ENSG00000274565.1	42.9837	0.974653	0.224176	4.34772	1.37559e-05	0.000400109	AC080038.1	lncRNA
ENSG00000242960.1	90.2094	0.625419	0.143872	4.34705	1.37982e-05	0.000400804	FTH1P23	processed_pseudogene
ENSG00000153789.13	15.7755	1.12192	0.258106	4.34673	1.38182e-05	0.000401076	CIBAR2	protein_coding
ENSG00000100412.17	6601.73	-0.42382	0.0975095	-4.34645	1.38358e-05	0.000401124	ACO2	protein_coding
ENSG00000180190.12	218.876	0.916716	0.210915	4.34637	1.3841e-05	0.000401124	TDRP	protein_coding
ENSG00000232442.1	195.121	-0.673776	0.155034	-4.346	1.38643e-05	0.000401491	MHENCR	lncRNA
ENSG00000285816.1	14.264	0.81084	0.186593	4.3455	1.38957e-05	0.000402092	AP000944.5	protein_coding
ENSG00000124212.6	2796.99	1.25489	0.288836	4.34463	1.39508e-05	0.000403106	PTGIS	protein_coding
ENSG00000172867.4	10.2677	-1.52973	0.352097	-4.34461	1.3952e-05	0.000403106	KRT2	protein_coding
ENSG00000004468.13	1287.4	1.12896	0.259882	4.34412	1.39836e-05	0.000403711	CD38	protein_coding
ENSG00000198883.12	39.6548	1.80556	0.415896	4.34138	1.4159e-05	0.000408462	PNMA5	protein_coding
ENSG00000278505.5	49.9956	-1.3132	0.302525	-4.34081	1.4196e-05	0.000409217	C17orf78	protein_coding
ENSG00000103154.9	15.7329	1.13265	0.261027	4.33921	1.42997e-05	0.000411893	NECAB2	protein_coding
ENSG00000169609.14	988.7	-0.299481	0.0690202	-4.33904	1.43109e-05	0.000411902	C15orf40	protein_coding
ENSG00000100097.12	10880.3	0.75547	0.174135	4.33843	1.43505e-05	0.000412728	LGALS1	protein_coding
ENSG00000088970.16	1226.85	-0.609268	0.14048	-4.33704	1.44417e-05	0.000415034	KIZ	protein_coding
ENSG00000221866.9	586.485	1.11791	0.257814	4.33612	1.45021e-05	0.000416453	PLXNA4	protein_coding
ENSG00000066135.13	1023.71	-0.324431	0.0748262	-4.33579	1.45236e-05	0.000416542	KDM4A	protein_coding
ENSG00000272948.2	7.78063	-0.856748	0.197601	-4.33574	1.45272e-05	0.000416542	AP001412.1	lncRNA
ENSG00000141579.7	138.119	1.47614	0.340493	4.33529	1.45567e-05	0.000417072	ZNF750	protein_coding
ENSG00000110237.5	3577.2	0.638383	0.147266	4.33491	1.45819e-05	0.000417477	ARHGEF17	protein_coding
ENSG00000183160.9	1800.71	0.939514	0.216753	4.33449	1.46097e-05	0.000417958	TMEM119	protein_coding
ENSG00000224559.2	13.3133	1.88776	0.43556	4.33409	1.46364e-05	0.000418404	LINC01087	lncRNA
ENSG00000186918.14	2158.45	-0.413491	0.09541	-4.33383	1.46535e-05	0.000418576	ZNF395	protein_coding
ENSG00000242611.2	28.588	1.49019	0.343953	4.33255	1.47394e-05	0.000420712	AC093627.6	lncRNA
ENSG00000109610.6	5618.45	0.955867	0.22069	4.33126	1.48262e-05	0.00042287	SOD3	protein_coding
ENSG00000161281.11	316.383	0.721657	0.166752	4.32771	1.50666e-05	0.000429404	COX7A1	protein_coding
ENSG00000260495.1	20.149	-0.704257	0.162789	-4.32621	1.517e-05	0.000432025	AC009148.1	lncRNA
ENSG00000149269.10	5278.38	-0.369539	0.0854331	-4.32548	1.52203e-05	0.000433131	PAK1	protein_coding
ENSG00000148600.15	119.035	-1.55068	0.358526	-4.32515	1.52426e-05	0.000433441	CDHR1	protein_coding
ENSG00000231767.4	241.916	-0.751361	0.17374	-4.32462	1.52792e-05	0.000434155	RPS27AP5	protein_coding
ENSG00000139263.12	3352.84	-0.628022	0.145284	-4.3227	1.54128e-05	0.000437295	LRIG3	protein_coding
ENSG00000267898.1	18.6147	-0.61139	0.141432	-4.32287	1.54014e-05	0.000437295	AC026803.2	lncRNA
ENSG00000130487.9	380.757	1.01522	0.234877	4.32235	1.54379e-05	0.000437678	KLHDC7B	protein_coding
ENSG00000189052.7	12.2146	2.0036	0.463609	4.32175	1.54799e-05	0.000438538	CGB5	protein_coding
ENSG00000168758.11	2344.67	0.467961	0.108385	4.31757	1.57758e-05	0.000445919	SEMA4C	protein_coding
ENSG00000172817.4	962.355	0.894412	0.207156	4.31757	1.57753e-05	0.000445919	CYP7B1	protein_coding
ENSG00000186603.6	987.282	-0.928159	0.214962	-4.31778	1.57607e-05	0.000445919	HPDL	protein_coding
ENSG00000128886.12	31.5718	-0.920715	0.213359	-4.31532	1.59369e-05	0.000449834	ELL3	protein_coding
ENSG00000162804.14	1254.52	0.744545	0.172536	4.31531	1.59381e-05	0.000449834	SNED1	protein_coding
ENSG00000215271.9	1134.81	-0.356115	0.0825426	-4.31432	1.60093e-05	0.000451508	HOMEZ	protein_coding
ENSG00000115363.14	237.33	1.04918	0.243229	4.31354	1.60659e-05	0.000452767	EVA1A	protein_coding
ENSG00000151692.15	1554.85	0.710047	0.164646	4.31258	1.61361e-05	0.000454307	RNF144A	protein_coding
ENSG00000198719.9	932.497	0.643619	0.149246	4.31246	1.61446e-05	0.000454307	DLL1	protein_coding
ENSG00000175093.5	18.1761	0.906561	0.210287	4.31106	1.62475e-05	0.000456861	SPSB4	protein_coding
ENSG00000139289.13	5483.08	0.779396	0.180806	4.31069	1.62749e-05	0.000456954	PHLDA1	protein_coding
ENSG00000167380.16	767.613	-0.503145	0.116718	-4.31076	1.62694e-05	0.000456954	ZNF226	protein_coding
ENSG00000144278.15	57.6671	1.46359	0.339612	4.30958	1.63563e-05	0.000458652	GALNT13	protein_coding
ENSG00000172350.10	28.7416	0.788998	0.183082	4.30954	1.63596e-05	0.000458652	ABCG4	protein_coding
ENSG00000258943.1	9.41346	0.848029	0.196807	4.30894	1.6404e-05	0.000459555	AL049871.1	lncRNA
ENSG00000261187.1	17.264	-0.781997	0.1815	-4.30853	1.64345e-05	0.000460068	AC079322.1	lncRNA
ENSG00000264785.1	2.59307	-1.80773	0.419626	-4.30794	1.64782e-05	0.00046095	AC005722.4	lncRNA
ENSG00000018236.15	446.275	1.43589	0.333331	4.3077	1.64962e-05	0.000461114	CNTN1	protein_coding
ENSG00000229847.9	24.1277	1.41513	0.328579	4.30681	1.65628e-05	0.000462633	EMX2OS	lncRNA
ENSG00000151929.10	5647.87	0.606484	0.140835	4.30634	1.65981e-05	0.000463275	BAG3	protein_coding
ENSG00000148343.18	1691.69	-0.389197	0.0903986	-4.30535	1.66722e-05	0.000465001	MIGA2	protein_coding
ENSG00000188039.16	159.972	-1.18321	0.274851	-4.3049	1.67059e-05	0.000465254	NWD1	protein_coding
ENSG00000273723.1	59.6452	-0.703444	0.163402	-4.305	1.66988e-05	0.000465254	SUGT1-DT	lncRNA
ENSG00000184584.13	2740.51	0.536424	0.124691	4.30202	1.69248e-05	0.000470501	STING1	protein_coding
ENSG00000197375.13	1163.68	-0.349183	0.0811689	-4.30193	1.69316e-05	0.000470501	SLC22A5	protein_coding
ENSG00000219222.1	21.3798	-1.08191	0.251484	-4.3021	1.69187e-05	0.000470501	RPL12P47	processed_pseudogene
ENSG00000256268.2	5.74199	1.21851	0.283271	4.30156	1.69602e-05	0.000470952	LINC02454	lncRNA
ENSG00000165197.5	45.6442	1.07395	0.249675	4.30139	1.69732e-05	0.000470967	VEGFD	protein_coding
ENSG00000228462.1	57.8726	-0.953934	0.221834	-4.30021	1.7064e-05	0.000473137	RPS19P7	processed_pseudogene
ENSG00000106080.11	1096.14	0.396075	0.0921176	4.29966	1.71059e-05	0.000473951	FKBP14	protein_coding
ENSG00000123094.15	1299.21	0.999014	0.232375	4.29915	1.71452e-05	0.000474694	RASSF8	protein_coding
ENSG00000224397.7	403.111	0.791854	0.184349	4.2954	1.74376e-05	0.000482436	PELATON	lncRNA
ENSG00000189013.14	49.0401	1.12491	0.261925	4.29478	1.74867e-05	0.000483442	KIR2DL4	protein_coding
ENSG00000267607.1	4.54643	1.11329	0.259264	4.29404	1.7545e-05	0.000484697	AC011511.5	lncRNA
ENSG00000162390.18	1494.92	-0.603469	0.140557	-4.29343	1.75936e-05	0.000485355	ACOT11	protein_coding
ENSG00000188277.10	140.457	-0.763201	0.177761	-4.29342	1.75944e-05	0.000485355	C15orf62	protein_coding
ENSG00000099875.15	11257.3	-0.509287	0.118633	-4.29297	1.76295e-05	0.000485969	MKNK2	protein_coding
ENSG00000010327.10	4528.04	0.729596	0.169965	4.29262	1.76575e-05	0.000486385	STAB1	protein_coding
ENSG00000213275.2	24.5131	0.744681	0.1735	4.29211	1.76981e-05	0.00048715	IFITM9P	processed_pseudogene
ENSG00000233901.6	235.9	0.874454	0.203785	4.29107	1.77812e-05	0.000489081	LINC01503	lncRNA
ENSG00000119865.9	558.7	0.738216	0.172088	4.28975	1.78873e-05	0.000491639	CNRIP1	protein_coding
ENSG00000262188.2	163.766	-1.01709	0.237115	-4.28944	1.79122e-05	0.000491969	LINC01978	lncRNA
ENSG00000225630.1	25028.1	-0.878817	0.204897	-4.28906	1.79429e-05	0.000492454	MTND2P28	unprocessed_pseudogene
ENSG00000036565.15	61.6561	1.5476	0.360906	4.28809	1.80213e-05	0.000494245	SLC18A1	protein_coding
ENSG00000269378.1	167.118	0.647762	0.151079	4.28758	1.80633e-05	0.000495039	ITGB1P1	processed_pseudogene
ENSG00000153363.13	613.375	-0.544785	0.127077	-4.28704	1.81066e-05	0.000495509	LINC00467	lncRNA
ENSG00000155011.9	245.036	1.05373	0.245792	4.28708	1.81041e-05	0.000495509	DKK2	protein_coding
ENSG00000224963.3	3.16303	1.29565	0.302326	4.2856	1.82247e-05	0.000498379	U82695.1	transcribed_unitary_pseudogene
ENSG00000130528.12	44.2791	0.632561	0.147618	4.28514	1.82627e-05	0.000499057	HRC	protein_coding
ENSG00000164619.10	110.801	1.12527	0.262677	4.28385	1.83686e-05	0.000501589	BMPER	protein_coding
ENSG00000105379.10	1151.7	-0.470626	0.10988	-4.28308	1.84326e-05	0.000502973	ETFB	protein_coding
ENSG00000244437.1	4916.32	1.40974	0.329226	4.28199	1.85229e-05	0.000505073	IGKV3-15	IG_V_gene
ENSG00000160539.6	146.078	0.907869	0.212033	4.28174	1.85439e-05	0.000505281	PLPP7	protein_coding
ENSG00000147145.12	40.802	0.862379	0.201482	4.28018	1.86738e-05	0.000508455	LPAR4	protein_coding
ENSG00000091137.14	40.3114	0.69252	0.161809	4.27987	1.87003e-05	0.000508809	SLC26A4	protein_coding
ENSG00000267107.8	360.432	0.722313	0.168782	4.27955	1.87268e-05	0.000509164	PCAT19	lncRNA
ENSG00000251144.1	8.67498	1.89137	0.442124	4.27791	1.88655e-05	0.000512566	AC113346.1	lncRNA
ENSG00000122026.10	29967.3	-0.421746	0.0986194	-4.2765	1.89852e-05	0.00051471	RPL21	protein_coding
ENSG00000169756.16	5245.88	0.36245	0.0847515	4.27662	1.89749e-05	0.00051471	LIMS1	protein_coding
ENSG00000176697.20	90.5768	0.927968	0.216979	4.27677	1.89621e-05	0.00051471	BDNF	protein_coding
ENSG00000150938.10	5863.3	0.510181	0.119318	4.27581	1.90444e-05	0.000515944	CRIM1	protein_coding
ENSG00000158023.10	239.052	0.877377	0.205259	4.27449	1.91572e-05	0.00051863	CFAP251	protein_coding
ENSG00000163157.15	32.7201	-0.588141	0.137621	-4.27364	1.92307e-05	0.000520247	TMOD4	protein_coding
ENSG00000276758.1	2.8672	1.47248	0.344588	4.27315	1.92734e-05	0.000521029	AC245884.12	unprocessed_pseudogene
ENSG00000136114.17	257.88	0.600094	0.140502	4.27106	1.94547e-05	0.000525555	THSD1	protein_coding
ENSG00000142405.22	47.3438	0.91509	0.214298	4.27017	1.9532e-05	0.000527267	NLRP12	protein_coding
ENSG00000169239.13	594.33	0.569608	0.133399	4.26995	1.95516e-05	0.000527419	CA5B	protein_coding
ENSG00000239415.1	97.5684	-0.583627	0.136696	-4.26952	1.95897e-05	0.000528069	AP001469.3	lncRNA
ENSG00000230435.1	2.31764	1.07171	0.251027	4.26932	1.96072e-05	0.000528094	AC004160.2	lncRNA
ENSG00000254481.1	11.6027	0.59347	0.139012	4.26919	1.96185e-05	0.000528094	PTP4A2P2	processed_pseudogene
ENSG00000133107.15	169.472	0.955035	0.223743	4.26844	1.96841e-05	0.000529484	TRPC4	protein_coding
ENSG00000277494.2	66.4042	1.04512	0.245054	4.26487	2.00023e-05	0.000537659	GPIHBP1	protein_coding
ENSG00000112499.13	12.7039	1.33092	0.312104	4.26434	2.00493e-05	0.000538541	SLC22A2	protein_coding
ENSG00000105135.16	3102.54	-0.44333	0.103991	-4.26315	2.01566e-05	0.000541037	ILVBL	protein_coding
ENSG00000147852.16	457.636	0.939196	0.220329	4.2627	2.0197e-05	0.000541737	VLDLR	protein_coding
ENSG00000276728.1	48.6468	-0.515255	0.120884	-4.26241	2.02238e-05	0.000542071	AC142472.1	lncRNA
ENSG00000122133.17	46.3107	1.4962	0.35105	4.26208	2.02529e-05	0.000542467	PAEP	protein_coding
ENSG00000116701.15	904.393	0.790712	0.185551	4.26142	2.03131e-05	0.000543694	NCF2	protein_coding
ENSG00000256540.1	35.2361	0.687951	0.161457	4.2609	2.03608e-05	0.000544587	AC007406.3	lncRNA
ENSG00000247708.8	301.323	-0.464738	0.109107	-4.25945	2.04928e-05	0.000547729	STX18-AS1	lncRNA
ENSG00000144559.10	512.527	-0.301584	0.0708198	-4.25846	2.05839e-05	0.000549775	TAMM41	protein_coding
ENSG00000226824.7	204.838	-0.562362	0.132087	-4.25751	2.0672e-05	0.00055174	AC006001.2	lncRNA
ENSG00000130943.7	76.5287	-0.75259	0.176781	-4.25719	2.07012e-05	0.00055213	PKDREJ	protein_coding
ENSG00000135604.10	518.557	0.708489	0.166505	4.25505	2.09e-05	0.000556645	STX11	protein_coding
ENSG00000186831.11	6.44542	1.63143	0.38341	4.25506	2.0899e-05	0.000556645	KRT17P2	transcribed_unprocessed_pseudogene
ENSG00000178093.14	126.81	-0.504629	0.118609	-4.25456	2.09457e-05	0.000557472	TSSK6	protein_coding
ENSG00000275052.5	8122.89	-0.22605	0.053146	-4.25338	2.10571e-05	0.000560042	PPP4R3B	protein_coding
ENSG00000158856.18	3247.57	-0.604865	0.14222	-4.25302	2.10908e-05	0.000560544	DMTN	protein_coding
ENSG00000105202.9	7583.53	-0.46907	0.110359	-4.25038	2.13404e-05	0.00056638	FBL	protein_coding
ENSG00000223485.4	33.3749	1.00835	0.237235	4.2504	2.13385e-05	0.00056638	LINC01615	lncRNA
ENSG00000171777.16	190.265	0.7269	0.171087	4.24872	2.14995e-05	0.000570204	RASGRP4	protein_coding
ENSG00000273391.1	14.7532	-0.701445	0.165189	-4.24633	2.17298e-05	0.000575908	AC083880.1	lncRNA
ENSG00000084754.12	11270.6	-0.311371	0.0733501	-4.24499	2.186e-05	0.000578617	HADHA	protein_coding
ENSG00000150337.13	249.331	0.880254	0.207364	4.24497	2.18626e-05	0.000578617	FCGR1A	protein_coding
ENSG00000132768.14	1637.53	-0.354505	0.0835433	-4.24337	2.20192e-05	0.000582353	DPH2	protein_coding
ENSG00000138722.10	593.694	1.1385	0.268324	4.24301	2.20543e-05	0.000582874	MMRN1	protein_coding
ENSG00000285416.1	22.5366	-0.619041	0.145904	-4.24278	2.20768e-05	0.000583061	AC137630.5	unitary_pseudogene
ENSG00000250900.6	8.36349	-0.882974	0.208156	-4.24188	2.21655e-05	0.000584997	TRIM7-AS1	lncRNA
ENSG00000132854.19	136.779	1.13183	0.266927	4.24022	2.23296e-05	0.000588916	KANK4	protein_coding
ENSG00000165462.5	10.0548	1.93745	0.457018	4.23933	2.24192e-05	0.000590866	PHOX2A	protein_coding
ENSG00000130255.13	21346.6	-0.543198	0.128209	-4.23681	2.26715e-05	0.0005971	RPL36	protein_coding
ENSG00000105372.8	33574.4	-0.51598	0.121833	-4.23516	2.28394e-05	0.000601103	RPS19	protein_coding
ENSG00000184441.4	86.1262	-0.628014	0.148373	-4.23268	2.30926e-05	0.000607346	AP001062.1	lncRNA
ENSG00000154764.6	14.3511	1.56155	0.369034	4.23144	2.32195e-05	0.000610258	WNT7A	protein_coding
ENSG00000157064.11	441.625	1.15312	0.272546	4.23091	2.3275e-05	0.000611292	NMNAT2	protein_coding
ENSG00000087589.16	197.678	0.78405	0.185393	4.22912	2.34608e-05	0.000615743	CASS4	protein_coding
ENSG00000211598.2	13309.8	1.34112	0.317178	4.22828	2.35489e-05	0.000617629	IGKV4-1	IG_V_gene
ENSG00000138095.19	12861.6	-0.369168	0.0873238	-4.22758	2.36218e-05	0.000618681	LRPPRC	protein_coding
ENSG00000142303.14	483.565	0.765952	0.181175	4.2277	2.36088e-05	0.000618681	ADAMTS10	protein_coding
ENSG00000177674.16	2271.87	0.467838	0.110674	4.22718	2.36642e-05	0.000619364	AGTRAP	protein_coding
ENSG00000147274.14	10689.5	-0.251279	0.0594652	-4.22565	2.38252e-05	0.000623114	RBMX	protein_coding
ENSG00000183798.5	54.1461	0.996018	0.235716	4.22551	2.38404e-05	0.000623114	EMILIN3	protein_coding
ENSG00000273388.1	5.03203	1.26862	0.300325	4.22415	2.39844e-05	0.000626444	AC005291.2	lncRNA
ENSG00000272783.1	11.8257	0.773156	0.183069	4.22331	2.40745e-05	0.000628363	AC147067.2	lncRNA
ENSG00000121904.17	319.248	0.904775	0.214262	4.22275	2.41336e-05	0.00062947	CSMD2	protein_coding
ENSG00000276718.1	36.7575	-0.643813	0.152506	-4.22155	2.42633e-05	0.000632418	AC005840.4	lncRNA
ENSG00000115649.16	3471.2	-0.36948	0.0875269	-4.22133	2.4286e-05	0.000632574	CNPPD1	protein_coding
ENSG00000140107.12	9.24199	-1.10025	0.260663	-4.22096	2.43259e-05	0.000633177	SLC25A47	protein_coding
ENSG00000179456.10	1770.73	-0.42426	0.100566	-4.21871	2.45705e-05	0.000639104	ZBTB18	protein_coding
ENSG00000134874.18	576.997	0.811707	0.192495	4.21677	2.4783e-05	0.000643745	DZIP1	protein_coding
ENSG00000255399.4	12.8911	1.83688	0.435597	4.21692	2.47662e-05	0.000643745	TBX5-AS1	lncRNA
ENSG00000239093.1	10.332	-1.01568	0.240942	-4.21547	2.49262e-05	0.000647022	AC068299.1	snoRNA
ENSG00000175984.15	242.548	0.876618	0.207991	4.21469	2.50125e-05	0.000648815	DENND2C	protein_coding
ENSG00000108947.5	144.915	1.06646	0.253069	4.21412	2.50748e-05	0.000649987	EFNB3	protein_coding
ENSG00000173221.14	2121.32	0.576892	0.136942	4.21267	2.52371e-05	0.000653745	GLRX	protein_coding
ENSG00000261744.1	29.8865	-0.733319	0.174082	-4.21249	2.52569e-05	0.000653809	AC116552.1	lncRNA
ENSG00000232949.2	13.2767	1.07036	0.254118	4.21205	2.53069e-05	0.000654656	AC002480.2	lncRNA
ENSG00000115392.12	757.31	-0.363881	0.0864141	-4.2109	2.54355e-05	0.000657534	FANCL	protein_coding
ENSG00000174099.12	2359.1	0.980015	0.232742	4.21074	2.5454e-05	0.000657563	MSRB3	protein_coding
ENSG00000128262.8	45.6925	0.892665	0.212006	4.21056	2.54734e-05	0.000657613	POM121L9P	transcribed_unprocessed_pseudogene
ENSG00000065054.14	4497.89	0.52479	0.124697	4.20852	2.57044e-05	0.000662221	SLC9A3R2	protein_coding
ENSG00000103710.11	719.01	0.731131	0.173716	4.20878	2.56758e-05	0.000662221	RASL12	protein_coding
ENSG00000249948.6	132.646	-1.66335	0.395232	-4.20853	2.57036e-05	0.000662221	GBA3	polymorphic_pseudogene
ENSG00000170044.8	39.17	1.28325	0.305083	4.20623	2.59664e-05	0.000668516	ZPLD1	protein_coding
ENSG00000145491.12	11.2455	0.896622	0.213224	4.20507	2.61001e-05	0.000670798	ROPN1L	protein_coding
ENSG00000151474.23	1081.05	0.514744	0.12241	4.20508	2.60995e-05	0.000670798	FRMD4A	protein_coding
ENSG00000287387.1	18.8055	-0.593352	0.141106	-4.205	2.61083e-05	0.000670798	AC010883.3	lncRNA
ENSG00000236562.4	24.9743	0.753096	0.179158	4.20353	2.6279e-05	0.000674726	IFITM3P1	processed_pseudogene
ENSG00000262898.3	3.20088	1.32057	0.314197	4.20298	2.63424e-05	0.000675896	AC139099.2	lncRNA
ENSG00000247626.5	947.26	-0.440715	0.104891	-4.20167	2.64959e-05	0.000679372	MARS2	protein_coding
ENSG00000231609.7	98.1713	-0.9468	0.225486	-4.19893	2.68175e-05	0.000687153	AC007098.1	lncRNA
ENSG00000171916.17	339.221	-1.33142	0.317104	-4.19867	2.68485e-05	0.000687481	LGALS9C	protein_coding
ENSG00000108352.13	4986.14	-0.992622	0.236441	-4.19818	2.69065e-05	0.0006885	RAPGEFL1	protein_coding
ENSG00000154589.7	427.803	0.735963	0.175348	4.19714	2.70303e-05	0.0006912	LY96	protein_coding
ENSG00000243989.9	34.6994	-0.679735	0.161963	-4.19685	2.70658e-05	0.000691641	ACY1	protein_coding
ENSG00000225093.1	129.827	-0.482015	0.114859	-4.1966	2.70957e-05	0.000691937	RPL3P7	processed_pseudogene
ENSG00000108602.18	3186.67	-1.31471	0.313341	-4.19577	2.71951e-05	0.000693071	ALDH3A1	protein_coding
ENSG00000147485.13	44.3423	0.657987	0.15682	4.19582	2.71891e-05	0.000693071	PXDNL	protein_coding
ENSG00000168395.16	1456.43	-0.37137	0.0885092	-4.19584	2.71863e-05	0.000693071	ING5	protein_coding
ENSG00000106608.17	2638.9	-0.309173	0.0737015	-4.19493	2.72951e-05	0.000695109	URGCP	protein_coding
ENSG00000251364.7	145.79	-0.790404	0.188425	-4.1948	2.73118e-05	0.000695109	AC107884.1	lncRNA
ENSG00000160868.15	288.771	-1.75416	0.418226	-4.19428	2.73734e-05	0.000696209	CYP3A4	protein_coding
ENSG00000147065.17	21021.3	0.623324	0.148631	4.19377	2.74357e-05	0.000697324	MSN	protein_coding
ENSG00000134460.18	504.437	0.817146	0.194878	4.19312	2.75144e-05	0.000698385	IL2RA	protein_coding
ENSG00000197977.4	98.5377	1.05762	0.252221	4.19324	2.75e-05	0.000698385	ELOVL2	protein_coding
ENSG00000147604.14	46109.4	-0.440345	0.105027	-4.1927	2.75654e-05	0.000699211	RPL7	protein_coding
ENSG00000169314.15	15.1802	-0.697581	0.166489	-4.18994	2.79023e-05	0.000707281	C22orf15	protein_coding
ENSG00000203635.2	5.24687	1.70239	0.40648	4.18812	2.81271e-05	0.000711549	AC144450.1	lncRNA
ENSG00000260924.2	34.0901	-0.580874	0.138687	-4.18837	2.80967e-05	0.000711549	LINC01311	lncRNA
ENSG00000286177.1	69.135	0.465432	0.111131	4.18814	2.8125e-05	0.000711549	AC011462.5	lncRNA
ENSG00000167994.13	761.669	0.761698	0.18195	4.1863	2.83538e-05	0.000716806	RAB3IL1	protein_coding
ENSG00000128641.19	5380.83	0.517105	0.123582	4.18431	2.86038e-05	0.000722641	MYO1B	protein_coding
ENSG00000129657.16	4613.87	0.367334	0.0878344	4.18211	2.88811e-05	0.000729162	SEC14L1	protein_coding
ENSG00000010932.17	258.037	1.03747	0.248184	4.18025	2.91194e-05	0.000734686	FMO1	protein_coding
ENSG00000188822.8	143.982	-1.42514	0.340959	-4.17979	2.91772e-05	0.000735655	CNR2	protein_coding
ENSG00000213918.10	1687.08	-0.763544	0.182694	-4.17937	2.92324e-05	0.000736554	DNASE1	protein_coding
ENSG00000240463.1	110.054	-0.696974	0.16679	-4.17876	2.93101e-05	0.000738022	RPS19P3	processed_pseudogene
ENSG00000153250.20	3504.33	0.549822	0.131602	4.1779	2.94208e-05	0.000740315	RBMS1	protein_coding
ENSG00000275183.2	716.148	-0.63814	0.15278	-4.17684	2.95584e-05	0.000743283	LENG9	protein_coding
ENSG00000171812.13	876.974	0.824364	0.197393	4.17626	2.96343e-05	0.000744698	COL8A2	protein_coding
ENSG00000178386.13	57.3737	-0.658037	0.15758	-4.1759	2.96808e-05	0.00074537	ZNF223	protein_coding
ENSG00000106404.14	2284.3	-1.11407	0.266849	-4.17491	2.98103e-05	0.000748071	CLDN15	protein_coding
ENSG00000267114.1	6.53669	-0.740263	0.177318	-4.17478	2.98279e-05	0.000748071	AC011481.1	lncRNA
ENSG00000018699.13	1081.44	-0.320418	0.0767576	-4.17441	2.98754e-05	0.000748269	TTC27	protein_coding
ENSG00000108344.15	10815.5	-0.635783	0.152301	-4.17451	2.9863e-05	0.000748269	PSMD3	protein_coding
ENSG00000160691.19	6016.52	0.349961	0.0838406	4.17412	2.99135e-05	0.000748728	SHC1	protein_coding
ENSG00000228409.6	255.79	-0.494541	0.118499	-4.17336	3.00143e-05	0.000750755	CCT6P1	transcribed_unprocessed_pseudogene
ENSG00000279881.1	8.0213	0.989203	0.237177	4.17074	3.03606e-05	0.000758914	AC041040.1	TEC
ENSG00000288022.1	6.22629	0.939108	0.225234	4.16947	3.05303e-05	0.000762652	AC117488.1	lncRNA
ENSG00000276980.1	159.124	1.05789	0.253815	4.16794	3.0736e-05	0.000767284	AC008760.2	lncRNA
ENSG00000213380.16	478.128	-0.339927	0.0815641	-4.16761	3.07816e-05	0.000767915	COG8	protein_coding
ENSG00000133317.16	23.0321	1.13601	0.272612	4.16712	3.08467e-05	0.000769033	LGALS12	protein_coding
ENSG00000142920.17	175.986	0.600628	0.14415	4.16669	3.09049e-05	0.000769977	AZIN2	protein_coding
ENSG00000276188.1	7.73719	-0.92107	0.221079	-4.16624	3.0966e-05	0.000770991	AC069234.4	lncRNA
ENSG00000133687.16	1716.16	0.913532	0.219322	4.16526	3.11002e-05	0.000772805	TMTC1	protein_coding
ENSG00000168610.16	18168.7	0.302694	0.0726709	4.16527	3.1098e-05	0.000772805	STAT3	protein_coding
ENSG00000182158.15	7578.5	0.447418	0.107415	4.16531	3.10931e-05	0.000772805	CREB3L2	protein_coding
ENSG00000115963.13	2252.02	0.570043	0.13688	4.16456	3.11957e-05	0.00077416	RND3	protein_coding
ENSG00000166526.18	2349.35	-0.432947	0.103958	-4.16464	3.11845e-05	0.00077416	ZNF3	protein_coding
ENSG00000230873.9	13.1258	1.66042	0.398909	4.1624	3.14923e-05	0.000781009	STMND1	protein_coding
ENSG00000176971.4	565.456	0.87702	0.210717	4.16207	3.15382e-05	0.000781635	FIBIN	protein_coding
ENSG00000147419.19	2449.44	-0.436379	0.104856	-4.16171	3.15879e-05	0.000782353	CCDC25	protein_coding
ENSG00000196597.13	324.885	-0.339463	0.0815786	-4.16118	3.16604e-05	0.000783635	ZNF782	protein_coding
ENSG00000104883.8	174.72	-0.415708	0.0999134	-4.16068	3.17294e-05	0.000784832	PEX11G	protein_coding
ENSG00000151967.18	51.8369	0.842344	0.202486	4.16001	3.18232e-05	0.000786636	SCHIP1	protein_coding
ENSG00000232300.1	19.0974	-0.921036	0.221441	-4.15928	3.19257e-05	0.000788655	FAM215B	lncRNA
ENSG00000131143.10	17030.5	-0.421643	0.101386	-4.1588	3.19923e-05	0.000789783	COX4I1	protein_coding
ENSG00000138100.14	323.47	-1.59233	0.38302	-4.15732	3.22009e-05	0.000793897	TRIM54	protein_coding
ENSG00000253305.2	168.603	0.790189	0.190068	4.15739	3.21902e-05	0.000793897	PCDHGB6	protein_coding
ENSG00000164520.11	15.1289	0.949363	0.228375	4.15703	3.22411e-05	0.000794369	RAET1E	protein_coding
ENSG00000157514.16	5784.34	0.74483	0.179204	4.15631	3.23422e-05	0.000796344	TSC22D3	protein_coding
ENSG00000268403.2	39.4249	-0.639599	0.153917	-4.15548	3.24608e-05	0.000798742	AC132192.2	lncRNA
ENSG00000108733.11	381.808	-0.300929	0.072454	-4.15338	3.27605e-05	0.00080507	PEX12	protein_coding
ENSG00000183044.12	1392.43	-0.748979	0.180329	-4.1534	3.27577e-05	0.00080507	ABAT	protein_coding
ENSG00000253593.2	2.25269	1.53865	0.370484	4.15308	3.28029e-05	0.000805588	AC110741.1	lncRNA
ENSG00000102890.16	2506.59	-0.599	0.144249	-4.15254	3.28804e-05	0.000806968	ELMO3	protein_coding
ENSG00000179431.7	528.498	0.720051	0.173423	4.15199	3.29598e-05	0.000807868	FJX1	protein_coding
ENSG00000197177.15	30.4284	-1.86569	0.449347	-4.152	3.29583e-05	0.000807868	ADGRA1	protein_coding
ENSG00000158122.12	956.398	0.435311	0.104856	4.15151	3.30291e-05	0.000809041	PRXL2C	protein_coding
ENSG00000186152.6	3.54507	1.22934	0.296165	4.15086	3.31228e-05	0.000810288	LILRP1	unprocessed_pseudogene
ENSG00000272693.4	80.5887	-0.505322	0.121739	-4.15088	3.31203e-05	0.000810288	AC073107.1	transcribed_unprocessed_pseudogene
ENSG00000156502.14	1703.17	-0.299483	0.0721543	-4.15058	3.3163e-05	0.000810746	SUPV3L1	protein_coding
ENSG00000131435.13	1257.19	0.844656	0.20355	4.14962	3.33023e-05	0.000813625	PDLIM4	protein_coding
ENSG00000189283.10	414.828	-0.587708	0.141638	-4.14936	3.33406e-05	0.000814037	FHIT	protein_coding
ENSG00000211896.7	182317	1.23579	0.297842	4.14913	3.33741e-05	0.000814328	IGHG1	IG_C_gene
ENSG00000213057.5	51.4206	-0.6967	0.167973	-4.1477	3.35831e-05	0.000818899	C1orf220	lncRNA
ENSG00000232573.1	1756.49	-0.556986	0.134316	-4.14685	3.37087e-05	0.000821433	RPL3P4	processed_pseudogene
ENSG00000105373.19	13579.5	-0.486538	0.117336	-4.14654	3.37542e-05	0.000822012	NOP53	protein_coding
ENSG00000154099.18	34.7688	0.738934	0.178291	4.14453	3.40508e-05	0.0008287	DNAAF1	protein_coding
ENSG00000168405.17	461.908	0.723595	0.174667	4.14271	3.43225e-05	0.000834777	CMAHP	transcribed_unitary_pseudogene
ENSG00000163684.12	415.031	-0.393641	0.0950457	-4.14159	3.44902e-05	0.000838316	RPP14	protein_coding
ENSG00000198168.9	2517.34	-0.464515	0.112172	-4.14108	3.45676e-05	0.000839659	SVIP	protein_coding
ENSG00000215424.10	255.236	-0.427651	0.103308	-4.13958	3.47935e-05	0.000844603	MCM3AP-AS1	lncRNA
ENSG00000211976.2	1282	1.60998	0.388991	4.13887	3.49024e-05	0.000846701	IGHV3-73	IG_V_gene
ENSG00000143479.17	993.123	0.560079	0.135329	4.13864	3.49368e-05	0.000846992	DYRK3	protein_coding
ENSG00000135972.9	737.008	-0.350821	0.0847791	-4.13806	3.50249e-05	0.000848586	MRPS9	protein_coding
ENSG00000171811.14	241.829	-1.37195	0.33166	-4.13663	3.52444e-05	0.000853356	CFAP46	protein_coding
ENSG00000107821.15	758.838	-0.691523	0.167188	-4.13621	3.53094e-05	0.000854383	KAZALD1	protein_coding
ENSG00000137154.13	65713.4	-0.465383	0.112523	-4.13587	3.53609e-05	0.000855083	RPS6	protein_coding
ENSG00000144152.13	172.762	0.758009	0.183346	4.1343	3.56034e-05	0.000860398	FBLN7	protein_coding
ENSG00000151789.12	249.408	1.04884	0.253784	4.13281	3.58361e-05	0.000864915	ZNF385D	protein_coding
ENSG00000182916.8	109.427	0.877889	0.212416	4.13287	3.58257e-05	0.000864915	TCEAL7	protein_coding
ENSG00000105568.18	15690.8	-0.340113	0.0823482	-4.13018	3.62472e-05	0.000874279	PPP2R1A	protein_coding
ENSG00000183098.11	1613.94	0.831893	0.201434	4.12986	3.62977e-05	0.000874939	GPC6	protein_coding
ENSG00000154262.13	349.335	0.917605	0.222244	4.12881	3.64645e-05	0.0008784	ABCA6	protein_coding
ENSG00000163541.12	4873.14	-0.424546	0.102882	-4.12653	3.68271e-05	0.000886569	SUCLG1	protein_coding
ENSG00000038382.20	6654.21	0.469195	0.113726	4.12568	3.69643e-05	0.000889307	TRIO	protein_coding
ENSG00000089351.14	5200.02	0.50575	0.122594	4.12539	3.70101e-05	0.000889842	GRAMD1A	protein_coding
ENSG00000197756.10	42226.5	-0.477508	0.115755	-4.12517	3.70458e-05	0.000890135	RPL37A	protein_coding
ENSG00000229604.2	154.388	-0.850705	0.206237	-4.12489	3.70907e-05	0.000890649	MTATP8P2	processed_pseudogene
ENSG00000104321.11	838.742	1.18402	0.287104	4.124	3.72341e-05	0.000893524	TRPA1	protein_coding
ENSG00000197535.15	1955.67	0.654043	0.1587	4.12125	3.76824e-05	0.000903708	MYO5A	protein_coding
ENSG00000068366.20	6675.81	0.489615	0.118809	4.12102	3.77202e-05	0.000904042	ACSL4	protein_coding
ENSG00000256312.1	4.43112	-1.68894	0.409902	-4.12036	3.78285e-05	0.000906064	AC138466.1	lncRNA
ENSG00000067082.15	13698	0.473045	0.11482	4.11989	3.79053e-05	0.000907329	KLF6	protein_coding
ENSG00000144619.15	339.402	0.841388	0.204241	4.11958	3.79555e-05	0.000907956	CNTN4	protein_coding
ENSG00000235330.2	11.1211	-0.752519	0.182702	-4.11882	3.8081e-05	0.000910382	RPL12P25	transcribed_processed_pseudogene
ENSG00000108559.12	2373.46	-0.318434	0.0773227	-4.11825	3.81764e-05	0.000912085	NUP88	protein_coding
ENSG00000114026.21	1012.05	-0.371778	0.090284	-4.11787	3.82383e-05	0.000912412	OGG1	protein_coding
ENSG00000183386.10	1674.49	0.525674	0.127654	4.11797	3.82232e-05	0.000912412	FHL3	protein_coding
ENSG00000166086.13	958.642	0.823868	0.200243	4.11434	3.88294e-05	0.000925933	JAM3	protein_coding
ENSG00000167851.15	486.772	0.724837	0.17628	4.11186	3.92485e-05	0.000935336	CD300A	protein_coding
ENSG00000130414.13	5740.75	-0.335748	0.0816611	-4.11148	3.93124e-05	0.000936269	NDUFA10	protein_coding
ENSG00000146070.17	1073.31	0.805015	0.19582	4.11099	3.9397e-05	0.000937693	PLA2G7	protein_coding
ENSG00000178175.12	223.085	0.652437	0.158774	4.10922	3.96994e-05	0.000944296	ZNF366	protein_coding
ENSG00000085760.15	2366.11	-0.350646	0.0853353	-4.10904	3.97315e-05	0.000944467	MTIF2	protein_coding
ENSG00000146469.13	67.0242	1.53069	0.372598	4.10815	3.98846e-05	0.00094751	VIP	protein_coding
ENSG00000101197.13	65.1194	1.26147	0.307095	4.10775	3.99541e-05	0.000948565	BIRC7	protein_coding
ENSG00000168118.12	2604.79	-0.322376	0.0784893	-4.10725	4.0039e-05	0.000949985	RAB4A	protein_coding
ENSG00000204850.4	10.6585	0.767781	0.186941	4.10708	4.00698e-05	0.000950118	AC011484.1	lncRNA
ENSG00000214546.4	46.674	-1.21802	0.296633	-4.10615	4.02301e-05	0.000953323	AC087491.1	lncRNA
ENSG00000105245.9	1654.86	0.472888	0.115207	4.10468	4.04866e-05	0.000958801	NUMBL	protein_coding
ENSG00000110700.7	21740.4	-0.411272	0.100216	-4.10385	4.06329e-05	0.000961662	RPS13	protein_coding
ENSG00000239819.2	176.748	1.29588	0.315835	4.10304	4.07765e-05	0.000964456	IGKV1D-8	IG_V_gene
ENSG00000091428.18	463.645	0.668474	0.162957	4.10214	4.09341e-05	0.00096642	RAPGEF4	protein_coding
ENSG00000100505.13	109.199	0.948614	0.231249	4.10213	4.09361e-05	0.00096642	TRIM9	protein_coding
ENSG00000227158.1	2.90184	1.18806	0.289601	4.10239	4.08899e-05	0.00096642	AC073621.1	processed_pseudogene
ENSG00000279516.2	10.5131	2.76876	0.675033	4.10167	4.10179e-05	0.000967746	FAM230C	lncRNA
ENSG00000258311.5	46.61	-0.637711	0.155503	-4.10096	4.11441e-05	0.000969922	AC009779.3	protein_coding
ENSG00000283122.1	12.1991	0.871566	0.212532	4.10086	4.11614e-05	0.000969922	HYMAI	lncRNA
ENSG00000076258.10	278.763	-0.520865	0.127024	-4.10053	4.12199e-05	0.000970696	FMO4	protein_coding
ENSG00000250234.1	2.68747	1.05909	0.258299	4.10024	4.12724e-05	0.000971326	AC025754.1	lncRNA
ENSG00000166592.12	441.682	0.982114	0.23954	4.1	4.13153e-05	0.000971732	RRAD	protein_coding
ENSG00000273062.1	40.5091	-0.793996	0.193704	-4.09903	4.14891e-05	0.000975213	AL449106.1	lncRNA
ENSG00000103241.7	2126.5	0.806172	0.196687	4.09876	4.15377e-05	0.000975749	FOXF1	protein_coding
ENSG00000267551.3	12.3905	0.7924	0.193359	4.09808	4.16584e-05	0.000977976	AC005264.1	lncRNA
ENSG00000226944.1	16.6496	-0.807985	0.197191	-4.09748	4.17679e-05	0.00097994	RNF207-AS1	lncRNA
ENSG00000176472.10	244.371	-0.480811	0.11736	-4.09687	4.18769e-05	0.000981887	ZNF575	protein_coding
ENSG00000198089.16	1611.92	-0.479146	0.116958	-4.09672	4.19038e-05	0.000981908	SFI1	protein_coding
ENSG00000163637.13	966.123	0.856502	0.209131	4.09553	4.21212e-05	0.000986392	PRICKLE2	protein_coding
ENSG00000223350.2	354.666	1.67514	0.409141	4.09428	4.2349e-05	0.000991113	IGLV9-49	IG_V_gene
ENSG00000126603.9	1620.26	0.661269	0.161522	4.09398	4.24024e-05	0.000991749	GLIS2	protein_coding
ENSG00000160469.17	204.255	0.728717	0.178051	4.09275	4.26288e-05	0.000994585	BRSK1	protein_coding
ENSG00000162244.12	41976	-0.50153	0.122541	-4.09275	4.2628e-05	0.000994585	RPL29	protein_coding
ENSG00000269038.1	25.2186	-0.574736	0.140427	-4.09278	4.26236e-05	0.000994585	AP001462.1	lncRNA
ENSG00000285188.1	12.3221	-1.25805	0.307374	-4.09289	4.26033e-05	0.000994585	AC008397.2	protein_coding
ENSG00000271659.1	13.0062	-1.09025	0.266413	-4.09234	4.27035e-05	0.000995713	AL161729.4	lncRNA
ENSG00000159173.19	339.015	-0.71231	0.174087	-4.0917	4.28222e-05	0.000997866	TNNI1	protein_coding
ENSG00000173705.9	127.135	0.98761	0.241434	4.0906	4.30254e-05	0.00100198	SUSD5	protein_coding
ENSG00000213171.3	20.0974	-1.1116	0.271782	-4.09006	4.31269e-05	0.00100373	LINGO4	protein_coding
ENSG00000180089.6	126.255	-0.667135	0.163144	-4.08925	4.32768e-05	0.0010066	TMEM86B	protein_coding
ENSG00000204603.7	34.781	-1.52219	0.37231	-4.08849	4.34184e-05	0.00100848	LINC01257	lncRNA
ENSG00000244122.2	17.9128	-1.40502	0.343639	-4.08866	4.33863e-05	0.00100848	UGT1A7	protein_coding
ENSG00000254458.1	6.85139	0.902288	0.220695	4.08839	4.34376e-05	0.00100848	AP001107.3	lncRNA
ENSG00000168763.16	4014.15	-0.33739	0.082534	-4.08789	4.35308e-05	0.00101002	CNNM3	protein_coding
ENSG00000143919.15	514.505	-0.3668	0.0897367	-4.08751	4.36023e-05	0.00101106	CAMKMT	protein_coding
ENSG00000167566.17	1680.29	0.468571	0.114649	4.08699	4.37005e-05	0.00101272	NCKAP5L	protein_coding
ENSG00000169554.22	3078.44	0.716925	0.175471	4.08573	4.39383e-05	0.0010176	ZEB2	protein_coding
ENSG00000177410.13	2391.73	-0.59921	0.146677	-4.08523	4.40329e-05	0.00101917	ZFAS1	lncRNA
ENSG00000262488.1	11.9652	-1.37713	0.337136	-4.08479	4.41167e-05	0.00102048	AC133065.2	processed_pseudogene
ENSG00000125148.7	6758.86	0.853161	0.208879	4.08447	4.41784e-05	0.00102129	MT2A	protein_coding
ENSG00000231870.4	8.52301	1.6319	0.39956	4.08425	4.42203e-05	0.00102163	KRT17P3	unprocessed_pseudogene
ENSG00000198874.13	1687.82	-0.313467	0.076768	-4.08331	4.43988e-05	0.0010245	TYW1	protein_coding
ENSG00000215375.6	364.266	-0.551351	0.135022	-4.08342	4.43785e-05	0.0010245	MYL5	protein_coding
ENSG00000286180.1	7.3726	-0.872597	0.213707	-4.08315	4.44298e-05	0.00102459	AC073140.2	lncRNA
ENSG00000269949.1	18.8562	-0.601749	0.147462	-4.08071	4.48974e-05	0.00103475	AC069307.1	lncRNA
ENSG00000197245.6	142.523	0.712049	0.174515	4.08015	4.50071e-05	0.00103664	FAM110D	protein_coding
ENSG00000166589.13	273.411	-1.6674	0.40869	-4.07986	4.50623e-05	0.00103728	CDH16	protein_coding
ENSG00000182600.9	476.827	-0.947046	0.232206	-4.07848	4.53315e-05	0.00104284	SNORC	protein_coding
ENSG00000286408.1	30.0371	-0.60062	0.147282	-4.07804	4.54164e-05	0.00104416	AC113410.4	lncRNA
ENSG00000116560.11	15302.9	-0.231709	0.05683	-4.07722	4.55765e-05	0.0010462	SFPQ	protein_coding
ENSG00000160602.14	359.426	-0.429012	0.105223	-4.07719	4.55842e-05	0.0010462	NEK8	protein_coding
ENSG00000186204.15	893.807	-0.975036	0.239145	-4.07716	4.55882e-05	0.0010462	CYP4F12	protein_coding
ENSG00000104918.8	16.0557	1.19698	0.29368	4.07577	4.58616e-05	0.00105184	RETN	protein_coding
ENSG00000116120.11	3554.21	-0.363334	0.0891652	-4.07484	4.60461e-05	0.00105536	FARSB	protein_coding
ENSG00000162482.5	3928.72	-1.0394	0.255091	-4.07461	4.6091e-05	0.00105536	AKR7A3	protein_coding
ENSG00000198400.12	35.4591	0.744706	0.182769	4.07457	4.60989e-05	0.00105536	NTRK1	protein_coding
ENSG00000146966.13	475.94	0.62664	0.153815	4.07399	4.62138e-05	0.00105671	DENND2A	protein_coding
ENSG00000163293.12	1222.72	-0.670945	0.164686	-4.07409	4.61949e-05	0.00105671	NIPAL1	protein_coding
ENSG00000071082.11	27395.9	-0.438683	0.107738	-4.07174	4.66625e-05	0.00106633	RPL31	protein_coding
ENSG00000172456.18	360.856	-0.433036	0.106383	-4.07055	4.69014e-05	0.00107114	FGGY	protein_coding
ENSG00000145423.5	9959.36	1.44706	0.355517	4.07029	4.69552e-05	0.00107172	SFRP2	protein_coding
ENSG00000256616.3	21.982	0.763092	0.187485	4.07014	4.69845e-05	0.00107175	AP002414.2	transcribed_processed_pseudogene
ENSG00000176641.11	994.752	0.579717	0.142464	4.06923	4.71685e-05	0.00107529	RNF152	protein_coding
ENSG00000245498.7	148.556	-0.60443	0.148546	-4.06899	4.72183e-05	0.00107531	AP000866.1	lncRNA
ENSG00000276547.1	159.085	0.982028	0.241347	4.06895	4.72262e-05	0.00107531	PCDHGB5	protein_coding
ENSG00000128567.17	7186.87	0.505155	0.124156	4.06872	4.72727e-05	0.00107572	PODXL	protein_coding
ENSG00000232457.4	13.942	-0.874337	0.214918	-4.06824	4.73692e-05	0.00107727	SLC16A6P1	transcribed_unprocessed_pseudogene
ENSG00000179388.9	993.695	0.893064	0.219542	4.06784	4.745e-05	0.00107846	EGR3	protein_coding
ENSG00000111252.11	3738.33	0.453335	0.111471	4.06683	4.7656e-05	0.00108245	SH2B3	protein_coding
ENSG00000168028.14	35744.8	-0.465482	0.114462	-4.0667	4.76827e-05	0.00108245	RPSA	protein_coding
ENSG00000282815.1	2.47287	2.58668	0.636222	4.06569	4.78907e-05	0.00108652	TEX13C	protein_coding
ENSG00000287879.1	6.44337	1.15398	0.283879	4.06506	4.8021e-05	0.00108882	AC114341.2	lncRNA
ENSG00000165807.8	172.82	-0.795872	0.195824	-4.06422	4.81927e-05	0.00109206	PPP1R36	protein_coding
ENSG00000164898.13	95.9445	-0.618746	0.152289	-4.06297	4.84524e-05	0.00109727	FMC1	protein_coding
ENSG00000188042.8	3183.35	0.667959	0.164407	4.06283	4.84806e-05	0.00109727	ARL4C	protein_coding
ENSG00000115365.12	4940.43	-0.575917	0.1418	-4.06147	4.87639e-05	0.00110273	LANCL1	protein_coding
ENSG00000138835.22	3526.39	0.366266	0.0901822	4.06139	4.87804e-05	0.00110273	RGS3	protein_coding
ENSG00000140379.9	547.08	0.884548	0.217835	4.06064	4.89388e-05	0.00110566	BCL2A1	protein_coding
ENSG00000065183.16	2204.61	-0.409603	0.100883	-4.06018	4.90358e-05	0.00110718	WDR3	protein_coding
ENSG00000151502.11	3525.94	-0.273647	0.0674062	-4.05967	4.91415e-05	0.00110891	VPS26B	protein_coding
ENSG00000137727.12	192.273	0.853093	0.210379	4.05503	5.01282e-05	0.0011305	ARHGAP20	protein_coding
ENSG00000279237.1	3.82703	1.05513	0.260337	4.05294	5.05787e-05	0.00113998	AL161773.1	TEC
ENSG00000206432.4	134.761	0.8195	0.202224	4.05243	5.06887e-05	0.00114178	TMEM200C	protein_coding
ENSG00000135077.9	909.279	0.720635	0.177903	4.05071	5.10634e-05	0.00114953	HAVCR2	protein_coding
ENSG00000174748.22	45776.8	-0.373086	0.0921179	-4.05009	5.11976e-05	0.00115168	RPL15	protein_coding
ENSG00000285184.3	89.9916	-0.618689	0.152763	-4.04999	5.12197e-05	0.00115168	AC244033.2	lncRNA
ENSG00000188056.12	7.35567	1.32683	0.327824	4.04738	5.17943e-05	0.00116391	TREML4	protein_coding
ENSG00000260285.1	135.895	-0.594171	0.146864	-4.04571	5.21637e-05	0.00117151	AL133367.1	lncRNA
ENSG00000254028.1	2.45004	-1.2647	0.31269	-4.04458	5.24159e-05	0.00117648	AC083843.1	lncRNA
ENSG00000163686.15	850.687	-0.435202	0.107614	-4.04412	5.25203e-05	0.00117812	ABHD6	protein_coding
ENSG00000185745.10	1569.49	0.888229	0.219657	4.0437	5.26139e-05	0.00117953	IFIT1	protein_coding
ENSG00000198885.10	177.755	0.710905	0.175865	4.04234	5.29199e-05	0.00118568	ITPRIPL1	protein_coding
ENSG00000197208.6	129.555	0.641508	0.158718	4.04181	5.30406e-05	0.00118768	SLC22A4	protein_coding
ENSG00000263884.1	21.0013	-0.618125	0.152943	-4.04155	5.30987e-05	0.00118828	AP000845.1	lncRNA
ENSG00000237181.1	40.2047	0.688306	0.170322	4.04121	5.31763e-05	0.00118898	PRKAR1B-AS1	lncRNA
ENSG00000254122.3	321.426	0.779457	0.192881	4.04114	5.31929e-05	0.00118898	PCDHGB7	protein_coding
ENSG00000248362.1	3.22228	1.62929	0.403353	4.03936	5.35971e-05	0.00119702	AC011352.1	lncRNA
ENSG00000255769.7	250.868	-0.625966	0.15497	-4.03928	5.3616e-05	0.00119702	GOLGA2P10	transcribed_unprocessed_pseudogene
ENSG00000271856.1	69.6275	-1.23561	0.305932	-4.03883	5.37191e-05	0.00119847	LINC01215	lncRNA
ENSG00000282651.2	1356.36	1.76125	0.436091	4.03872	5.37442e-05	0.00119847	IGHV5-10-1	IG_V_gene
ENSG00000228784.9	120.888	-1.03112	0.255341	-4.03818	5.38666e-05	0.00120049	LINC00954	lncRNA
ENSG00000253626.3	362.541	-0.688272	0.170488	-4.03706	5.41249e-05	0.00120554	EIF5AL1	protein_coding
ENSG00000235092.6	148.626	-0.749328	0.185686	-4.03546	5.44948e-05	0.00121306	ID2-AS1	lncRNA
ENSG00000211648.2	3816.6	1.36408	0.338274	4.03247	5.51937e-05	0.0012279	IGLV1-47	IG_V_gene
ENSG00000108823.16	267.003	1.1111	0.275647	4.0309	5.55648e-05	0.00123543	SGCA	protein_coding
ENSG00000227964.1	10.5892	1.1428	0.283524	4.03071	5.56098e-05	0.0012357	LINC01429	lncRNA
ENSG00000185933.7	8.40549	-1.30759	0.324441	-4.0303	5.5705e-05	0.00123709	CALHM1	protein_coding
ENSG00000130305.17	1951.5	-0.431114	0.106983	-4.02975	5.58368e-05	0.00123929	NSUN5	protein_coding
ENSG00000276070.5	456.875	0.90958	0.225815	4.02799	5.62555e-05	0.00124785	CCL4L2	protein_coding
ENSG00000167792.13	6284.41	-0.351423	0.0872559	-4.0275	5.63735e-05	0.00124973	NDUFV1	protein_coding
ENSG00000113070.8	2017.33	0.755944	0.187714	4.02711	5.64659e-05	0.00125105	HBEGF	protein_coding
ENSG00000276710.4	200.608	-0.65539	0.162759	-4.02675	5.65526e-05	0.00125224	CSPG4P10	transcribed_unprocessed_pseudogene
ENSG00000122786.20	33833.4	0.860238	0.213688	4.02568	5.68113e-05	0.00125646	CALD1	protein_coding
ENSG00000125375.16	722.187	-0.300295	0.0745973	-4.02555	5.68429e-05	0.00125646	DMAC2L	protein_coding
ENSG00000261026.1	20.287	1.01528	0.252206	4.02559	5.68318e-05	0.00125646	AC105046.1	lncRNA
ENSG00000135127.11	1541.51	-0.601343	0.149399	-4.02508	5.69567e-05	0.00125824	BICDL1	protein_coding
ENSG00000255559.1	41.9203	-0.684307	0.170023	-4.02478	5.70292e-05	0.00125837	ZNF252P-AS1	lncRNA
ENSG00000287584.1	13.3442	-0.708167	0.175951	-4.0248	5.7024e-05	0.00125837	AC004837.4	lncRNA
ENSG00000150907.10	2267.81	0.524463	0.130322	4.02435	5.71335e-05	0.00125994	FOXO1	protein_coding
ENSG00000230204.1	43.3755	0.599479	0.148975	4.02401	5.72147e-05	0.00126099	FTH1P5	processed_pseudogene
ENSG00000179406.8	976.938	-0.560897	0.139396	-4.02378	5.72715e-05	0.00126151	LINC00174	lncRNA
ENSG00000228929.1	254.42	-0.622376	0.154732	-4.02229	5.76357e-05	0.00126879	RPS13P2	processed_pseudogene
ENSG00000259807.2	58.1544	0.750155	0.186508	4.0221	5.7681e-05	0.00126905	AC009093.1	lncRNA
ENSG00000281420.1	12.107	0.742341	0.184617	4.02097	5.79591e-05	0.00127443	AP001052.1	pseudogene
ENSG00000140678.17	1947.5	0.725945	0.180562	4.02047	5.80821e-05	0.00127565	ITGAX	protein_coding
ENSG00000165617.15	1017.37	0.790361	0.196581	4.02055	5.80636e-05	0.00127565	DACT1	protein_coding
ENSG00000273523.1	15.5745	-0.753452	0.187448	-4.01953	5.83142e-05	0.00128	AL139082.1	lncRNA
ENSG00000272512.1	89.2023	0.825365	0.205366	4.01899	5.84488e-05	0.00128221	AL645608.7	lncRNA
ENSG00000117020.18	2099.54	0.783854	0.195078	4.01816	5.86538e-05	0.00128596	AKT3	protein_coding
ENSG00000255150.2	59.7437	0.495557	0.12334	4.01782	5.87398e-05	0.0012871	EID3	protein_coding
ENSG00000211454.15	450.554	-0.882932	0.219794	-4.01709	5.89223e-05	0.00129035	AKR7L	polymorphic_pseudogene
ENSG00000285938.1	33.1472	0.768801	0.19141	4.01651	5.90658e-05	0.00129275	AC072022.2	protein_coding
ENSG00000174586.11	86.1937	-0.497911	0.12398	-4.01607	5.91773e-05	0.00129444	ZNF497	protein_coding
ENSG00000184344.4	7.758	0.977658	0.243507	4.01491	5.94686e-05	0.00130006	GDF3	protein_coding
ENSG00000131721.6	4.78492	-1.17594	0.292925	-4.01447	5.95786e-05	0.00130171	RHOXF2	protein_coding
ENSG00000168781.22	1106.34	-0.383486	0.0955558	-4.01322	5.98972e-05	0.00130792	PPIP5K1	protein_coding
ENSG00000123472.12	2749.87	-0.295228	0.0735785	-4.01242	6.00994e-05	0.00131157	ATPAF1	protein_coding
ENSG00000155659.15	1209.71	0.926464	0.230915	4.01214	6.01707e-05	0.00131237	VSIG4	protein_coding
ENSG00000172748.14	185.842	-0.54795	0.136583	-4.01186	6.02431e-05	0.0013132	ZNF596	protein_coding
ENSG00000276566.1	158.325	1.54516	0.385213	4.01119	6.04146e-05	0.00131618	IGKV1D-13	IG_V_gene
ENSG00000213339.9	1740.64	-0.467964	0.116675	-4.01085	6.05014e-05	0.00131655	QTRT1	protein_coding
ENSG00000273682.1	6.3087	-0.635748	0.158504	-4.01094	6.04778e-05	0.00131655	AC109583.3	processed_pseudogene
ENSG00000110042.8	4714.54	-0.508158	0.126713	-4.01032	6.06378e-05	0.00131855	DTX4	protein_coding
ENSG00000203446.2	19.7919	0.918225	0.228971	4.01022	6.06631e-05	0.00131855	SUGCT-AS1	lncRNA
ENSG00000079257.8	1118.97	0.644927	0.160842	4.00968	6.07999e-05	0.00132076	LXN	protein_coding
ENSG00000109101.8	36.2971	-1.31878	0.328935	-4.00924	6.09136e-05	0.00132248	FOXN1	protein_coding
ENSG00000132781.19	61.5016	-0.425715	0.10619	-4.00898	6.09805e-05	0.00132317	MUTYH	protein_coding
ENSG00000211937.3	3260.28	1.49149	0.372051	4.00885	6.10157e-05	0.00132317	IGHV2-5	IG_V_gene
ENSG00000083782.8	52.9872	1.68294	0.419917	4.0078	6.12872e-05	0.0013283	EPYC	protein_coding
ENSG00000186010.19	108.611	-0.380429	0.0949521	-4.00653	6.16161e-05	0.0013339	NDUFA13	protein_coding
ENSG00000273933.1	23.6089	-1.08627	0.271125	-4.00655	6.16122e-05	0.0013339	AL513485.1	unprocessed_pseudogene
ENSG00000134262.13	892.728	-0.356638	0.0890515	-4.00486	6.20553e-05	0.00134264	AP4B1	protein_coding
ENSG00000267934.1	84.7858	-0.750679	0.18748	-4.00406	6.22658e-05	0.00134642	AC010300.1	lncRNA
ENSG00000151131.11	983.041	-0.345717	0.0863453	-4.00388	6.23108e-05	0.00134662	C12orf45	protein_coding
ENSG00000177354.12	4.59357	1.47817	0.369201	4.00369	6.23614e-05	0.00134695	C10orf71	protein_coding
ENSG00000115170.15	2565.35	0.293051	0.0732078	4.003	6.25441e-05	0.00134782	ACVR1	protein_coding
ENSG00000137225.13	40.3376	0.73572	0.183784	4.00318	6.24961e-05	0.00134782	CAPN11	protein_coding
ENSG00000185904.12	102.538	0.927213	0.231627	4.00305	6.25308e-05	0.00134782	LINC00839	lncRNA
ENSG00000244124.1	19.6402	0.691519	0.172737	4.0033	6.24661e-05	0.00134782	ATP1B3-AS1	lncRNA
ENSG00000119922.10	986.266	0.730153	0.182461	4.00169	6.28907e-05	0.00135451	IFIT2	protein_coding
ENSG00000100347.15	2441.24	-0.351104	0.0877482	-4.00127	6.30036e-05	0.00135617	SAMM50	protein_coding
ENSG00000232237.3	38.4338	-1.14383	0.285917	-4.00057	6.31893e-05	0.0013594	ASCL5	protein_coding
ENSG00000149273.15	61807.3	-0.40331	0.10083	-3.9999	6.33696e-05	0.00136026	RPS3	protein_coding
ENSG00000179046.8	9.95607	1.71807	0.429497	4.00019	6.32923e-05	0.00136026	TRIML2	protein_coding
ENSG00000183605.17	1328.01	-0.430651	0.107663	-3.99999	6.33451e-05	0.00136026	SFXN4	protein_coding
ENSG00000215217.7	23.2001	1.43279	0.358207	3.99988	6.33733e-05	0.00136026	C5orf49	protein_coding
ENSG00000133627.18	438.986	-0.421646	0.105425	-3.99948	6.3481e-05	0.0013618	ACTR3B	protein_coding
ENSG00000146904.9	2161.3	-0.681082	0.170372	-3.99763	6.39809e-05	0.00137175	EPHA1	protein_coding
ENSG00000136869.16	1186.33	0.682219	0.170673	3.99724	6.4086e-05	0.00137322	TLR4	protein_coding
ENSG00000164418.21	34.5994	1.07615	0.269247	3.9969	6.41772e-05	0.00137362	GRIK2	protein_coding
ENSG00000275945.1	6.49766	1.11813	0.279747	3.99692	6.41727e-05	0.00137362	EIF3FP1	processed_pseudogene
ENSG00000227376.1	103.059	0.522883	0.130832	3.9966	6.4259e-05	0.00137459	FTH1P16	processed_pseudogene
ENSG00000279253.1	89.3907	-0.523621	0.131039	-3.99593	6.44402e-05	0.00137769	AL121753.2	TEC
ENSG00000177098.9	277.068	0.901549	0.225637	3.99557	6.45397e-05	0.00137904	SCN4B	protein_coding
ENSG00000143878.10	20442.6	0.665621	0.166637	3.99444	6.48481e-05	0.00138484	RHOB	protein_coding
ENSG00000102794.10	8.47671	1.25785	0.314935	3.994	6.4969e-05	0.00138664	ACOD1	protein_coding
ENSG00000158578.21	19.8223	1.34174	0.335957	3.99378	6.5029e-05	0.00138714	ALAS2	protein_coding
ENSG00000157933.10	8673.61	0.387787	0.0971012	3.99364	6.50675e-05	0.00138718	SKI	protein_coding
ENSG00000182256.13	20.6218	1.73722	0.435074	3.99292	6.52652e-05	0.00139061	GABRG3	protein_coding
ENSG00000241359.1	33.6113	-1.05593	0.264467	-3.99267	6.53323e-05	0.00139126	SYNPR-AS1	lncRNA
ENSG00000176894.10	172.416	-0.558188	0.139842	-3.99155	6.56427e-05	0.00139708	PXMP2	protein_coding
ENSG00000206384.10	46.372	0.95317	0.238821	3.99114	6.57564e-05	0.00139871	COL6A6	protein_coding
ENSG00000138002.16	1919.76	-0.355519	0.0891129	-3.98954	6.62019e-05	0.00140739	IFT172	protein_coding
ENSG00000137673.9	6865.37	1.4103	0.353513	3.98938	6.62469e-05	0.00140756	MMP7	protein_coding
ENSG00000157856.12	22.2997	1.06871	0.267919	3.98891	6.63763e-05	0.00140952	DRC1	protein_coding
ENSG00000035499.13	1049.66	-0.589949	0.147938	-3.98782	6.66836e-05	0.00141525	DEPDC1B	protein_coding
ENSG00000010810.17	2638.96	0.5141	0.128939	3.98715	6.68712e-05	0.00141843	FYN	protein_coding
ENSG00000139549.4	56.4428	0.781596	0.196073	3.98624	6.71283e-05	0.00142309	DHH	protein_coding
ENSG00000229994.1	156.53	-0.503093	0.126215	-3.98602	6.71913e-05	0.00142363	RPL5P4	processed_pseudogene
ENSG00000143224.18	592.706	-0.334115	0.0838412	-3.9851	6.74522e-05	0.00142836	PPOX	protein_coding
ENSG00000218739.10	2439.31	-0.278746	0.0699965	-3.98229	6.82545e-05	0.00144383	CEBPZOS	protein_coding
ENSG00000280040.1	15.3382	-0.726167	0.18235	-3.98227	6.82593e-05	0.00144383	AC095031.1	TEC
ENSG00000257718.1	8.96951	0.874504	0.219668	3.98102	6.86205e-05	0.00144985	CPNE8-AS1	lncRNA
ENSG00000259676.1	2.18516	1.0932	0.274594	3.98115	6.85833e-05	0.00144985	AC103982.1	lncRNA
ENSG00000184992.13	5006.05	-0.489027	0.122867	-3.98015	6.88716e-05	0.00145353	BRI3BP	protein_coding
ENSG00000236499.2	42.8268	-0.826135	0.207562	-3.98019	6.88592e-05	0.00145353	LINC00896	lncRNA
ENSG00000100348.10	3761.42	-0.380735	0.0956787	-3.97931	6.9115e-05	0.00145785	TXN2	protein_coding
ENSG00000287189.1	8.69482	1.6913	0.42524	3.97729	6.97039e-05	0.00146946	AL121956.7	lncRNA
ENSG00000283235.2	24.3824	-1.00165	0.251912	-3.97617	7.00332e-05	0.00147557	AC139493.2	lncRNA
ENSG00000226763.5	43.7507	-0.519446	0.13065	-3.97587	7.01231e-05	0.00147664	SRRM5	protein_coding
ENSG00000259072.2	13.1513	0.837137	0.210574	3.9755	7.02325e-05	0.00147813	AL355835.1	lncRNA
ENSG00000185010.15	600.562	0.698121	0.175622	3.97513	7.03406e-05	0.00147958	F8	protein_coding
ENSG00000174348.14	3483.94	0.939053	0.236246	3.97489	7.04128e-05	0.00147978	PODN	protein_coding
ENSG00000232082.1	5.47698	0.788736	0.198433	3.97483	7.04284e-05	0.00147978	RPS6KA2-IT1	lncRNA
ENSG00000210144.1	160.859	-1.05576	0.265641	-3.97438	7.0563e-05	0.00148178	MT-TY	Mt_tRNA
ENSG00000113328.19	5975.78	-0.432079	0.108812	-3.97086	7.16123e-05	0.00150298	CCNG1	protein_coding
ENSG00000262408.1	3.68438	-0.9624	0.242534	-3.96811	7.24448e-05	0.00151961	AC015912.2	processed_pseudogene
ENSG00000156486.8	31.813	1.05385	0.265633	3.9673	7.26917e-05	0.00152395	KCNS2	protein_coding
ENSG00000260578.1	10.4707	1.01715	0.256404	3.96699	7.27872e-05	0.00152426	AC110597.1	lncRNA
ENSG00000275993.3	979.594	0.792728	0.199831	3.96699	7.27846e-05	0.00152426	SIK1B	protein_coding
ENSG00000163823.4	821.152	0.749687	0.188998	3.96664	7.2894e-05	0.00152565	CCR1	protein_coding
ENSG00000206052.11	177.626	0.741736	0.187029	3.96588	7.3127e-05	0.00152968	DOK6	protein_coding
ENSG00000132361.18	10317.5	-0.437802	0.110408	-3.96532	7.3299e-05	0.00153243	CLUH	protein_coding
ENSG00000187474.5	1803.34	0.79855	0.201406	3.96488	7.34337e-05	0.0015344	FPR3	protein_coding
ENSG00000225938.1	18.4101	0.803102	0.202561	3.96474	7.34758e-05	0.00153443	AL109741.1	lncRNA
ENSG00000187955.12	6087.45	1.07012	0.269934	3.96439	7.35829e-05	0.00153582	COL14A1	protein_coding
ENSG00000255394.4	148.074	-1.13106	0.285366	-3.96354	7.38473e-05	0.00153972	C8orf49	lncRNA
ENSG00000267432.6	32.7337	0.996615	0.251447	3.96352	7.38513e-05	0.00153972	DNAH17-AS1	lncRNA
ENSG00000140543.15	67.2979	-0.585361	0.147709	-3.96294	7.40316e-05	0.00154178	DET1	protein_coding
ENSG00000161013.17	13475.7	-0.44304	0.111795	-3.96297	7.4023e-05	0.00154178	MGAT4B	protein_coding
ENSG00000109475.16	21025.7	-0.427257	0.107828	-3.96239	7.42032e-05	0.0015445	RPL34	protein_coding
ENSG00000224431.1	21.694	0.691152	0.174445	3.962	7.43251e-05	0.00154619	AC063976.2	processed_pseudogene
ENSG00000049540.18	4581.57	0.85257	0.215201	3.96174	7.44049e-05	0.001547	ELN	protein_coding
ENSG00000170054.16	23.2091	-1.88807	0.476613	-3.96143	7.4503e-05	0.00154819	SERPINA9	protein_coding
ENSG00000232807.2	82.7272	0.449216	0.113426	3.96045	7.48092e-05	0.0015537	AL137186.2	lncRNA
ENSG00000182362.14	409.066	-0.524326	0.132396	-3.96027	7.48639e-05	0.00155398	YBEY	protein_coding
ENSG00000155886.11	61.8801	1.02388	0.258655	3.95849	7.54266e-05	0.0015648	SLC24A2	protein_coding
ENSG00000124225.16	12174.2	0.817969	0.206721	3.95687	7.59373e-05	0.00157367	PMEPA1	protein_coding
ENSG00000273962.1	10.1931	1.7576	0.444176	3.957	7.58974e-05	0.00157367	IGKV2-40	IG_V_gene
ENSG00000204946.10	869.557	-0.348097	0.0880208	-3.95471	7.66263e-05	0.00158708	ZNF783	protein_coding
ENSG00000160781.17	195.335	-0.664161	0.167991	-3.95356	7.69965e-05	0.00159387	PAQR6	protein_coding
ENSG00000234456.8	762.477	0.761052	0.192548	3.95254	7.73269e-05	0.00159984	MAGI2-AS3	lncRNA
ENSG00000253559.1	15.0713	-0.575967	0.145731	-3.95226	7.74154e-05	0.00160079	OSGEPL1-AS1	lncRNA
ENSG00000162747.12	396.486	1.23924	0.313596	3.95171	7.75932e-05	0.00160359	FCGR3B	protein_coding
ENSG00000001630.17	341.04	-0.800065	0.20251	-3.95075	7.7908e-05	0.0016082	CYP51A1	protein_coding
ENSG00000156463.18	2710.74	-0.69588	0.176146	-3.95058	7.79624e-05	0.0016082	SH3RF2	protein_coding
ENSG00000179588.9	4972.89	-0.653604	0.165448	-3.95051	7.79862e-05	0.0016082	ZFPM1	protein_coding
ENSG00000182054.10	11758.6	-0.588796	0.14904	-3.95058	7.79606e-05	0.0016082	IDH2	protein_coding
ENSG00000225828.1	193.665	-0.512412	0.129722	-3.95008	7.81243e-05	0.00161017	FAM229A	protein_coding
ENSG00000090104.12	5238.56	0.833793	0.211206	3.94777	7.88831e-05	0.00162492	RGS1	protein_coding
ENSG00000171763.20	835.636	-0.372936	0.0944883	-3.9469	7.91697e-05	0.00162955	SPATA5L1	protein_coding
ENSG00000229953.1	240.263	-0.810269	0.205296	-3.94683	7.91938e-05	0.00162955	AL590666.2	lncRNA
ENSG00000269919.1	16.5315	0.859527	0.217807	3.94628	7.93753e-05	0.00163239	AL022067.1	lncRNA
ENSG00000121350.16	888.6	-0.566314	0.143554	-3.94495	7.98153e-05	0.00163966	PYROXD1	protein_coding
ENSG00000243238.1	1302.36	1.34325	0.340496	3.94498	7.98057e-05	0.00163966	IGKV2-30	IG_V_gene
ENSG00000184254.17	891.113	0.748062	0.189634	3.94477	7.98771e-05	0.00164004	ALDH1A3	protein_coding
ENSG00000166689.16	3805.84	-0.507964	0.128788	-3.94418	8.00746e-05	0.00164272	PLEKHA7	protein_coding
ENSG00000233419.3	3.67157	1.05899	0.2685	3.94412	8.00946e-05	0.00164272	IFITM3P7	processed_pseudogene
ENSG00000170382.12	390.973	0.97241	0.246573	3.94371	8.02318e-05	0.00164464	LRRN2	protein_coding
ENSG00000103067.14	4194.28	-0.634195	0.160835	-3.94315	8.04192e-05	0.0016467	ESRP2	protein_coding
ENSG00000243141.2	6.22957	-0.771959	0.19577	-3.9432	8.04025e-05	0.0016467	RPL23AP66	processed_pseudogene
ENSG00000162415.7	956.771	-0.720951	0.182855	-3.94275	8.05519e-05	0.00164852	ZSWIM5	protein_coding
ENSG00000180739.14	84.5313	0.781368	0.198345	3.93944	8.16704e-05	0.00167051	S1PR5	protein_coding
ENSG00000026652.15	612.329	0.601729	0.152796	3.93813	8.21197e-05	0.00167616	AGPAT4	protein_coding
ENSG00000109079.10	4850.73	0.359108	0.0911844	3.93827	8.20718e-05	0.00167616	TNFAIP1	protein_coding
ENSG00000127074.15	99.302	-1.17095	0.297337	-3.93812	8.21238e-05	0.00167616	RGS13	protein_coding
ENSG00000177363.5	257.896	0.818244	0.207774	3.93814	8.21162e-05	0.00167616	LRRN4CL	protein_coding
ENSG00000107372.13	10028.3	0.295422	0.0750232	3.93774	8.22541e-05	0.00167702	ZFAND5	protein_coding
ENSG00000158941.16	4081.15	-0.314967	0.0799869	-3.93773	8.22546e-05	0.00167702	CCAR2	protein_coding
ENSG00000243155.1	31.4566	-0.611208	0.15525	-3.93692	8.25333e-05	0.00168179	AL162431.1	lncRNA
ENSG00000285825.2	20.4372	-0.681611	0.173169	-3.9361	8.28164e-05	0.00168665	CCDC15-DT	lncRNA
ENSG00000205871.5	261.868	-0.789856	0.200711	-3.93529	8.30946e-05	0.00169141	RPS3AP47	processed_pseudogene
ENSG00000241717.1	37.8399	1.00184	0.25462	3.93464	8.33212e-05	0.00169511	VWFP1	transcribed_unprocessed_pseudogene
ENSG00000117054.14	2579.83	-0.386531	0.0982574	-3.93386	8.35908e-05	0.00169968	ACADM	protein_coding
ENSG00000124743.6	78.3515	-0.740534	0.188265	-3.93347	8.3729e-05	0.00170157	KLHL31	protein_coding
ENSG00000197870.12	17.4146	-1.05874	0.269269	-3.93193	8.42681e-05	0.00171161	PRB3	protein_coding
ENSG00000101442.10	862.527	-0.405659	0.10318	-3.93156	8.43976e-05	0.00171332	ACTR5	protein_coding
ENSG00000218631.1	6.13457	-0.907477	0.230836	-3.93126	8.45012e-05	0.0017145	AL117344.1	processed_pseudogene
ENSG00000287574.1	28.866	-0.708628	0.180303	-3.93021	8.48721e-05	0.00172111	AC004938.2	lncRNA
ENSG00000163064.7	13.216	1.69613	0.431669	3.92925	8.52127e-05	0.00172709	EN1	protein_coding
ENSG00000267152.1	14.8213	-0.71469	0.181898	-3.92908	8.52708e-05	0.00172734	AC093227.1	lncRNA
ENSG00000119866.22	1271.47	-0.967725	0.246311	-3.92888	8.53413e-05	0.00172784	BCL11A	protein_coding
ENSG00000168398.7	1176.89	0.668808	0.170235	3.92873	8.53939e-05	0.00172798	BDKRB2	protein_coding
ENSG00000162881.6	185.915	-0.877772	0.223472	-3.92788	8.56978e-05	0.0017332	OXER1	protein_coding
ENSG00000259091.1	4.34506	1.11494	0.283949	3.92654	8.61759e-05	0.00174194	LINC00517	lncRNA
ENSG00000175390.15	9578.5	-0.269445	0.0686247	-3.92636	8.62408e-05	0.00174232	EIF3F	protein_coding
ENSG00000213625.9	5519.47	0.29312	0.0746621	3.92595	8.6387e-05	0.00174434	LEPROT	protein_coding
ENSG00000203876.10	57.6464	-0.743217	0.189358	-3.92492	8.67579e-05	0.0017509	ADD3-AS1	lncRNA
ENSG00000070614.15	6944.45	0.43735	0.111436	3.92468	8.6844e-05	0.0017517	NDST1	protein_coding
ENSG00000168899.5	900	0.57188	0.145746	3.92381	8.71605e-05	0.00175715	VAMP5	protein_coding
ENSG00000229743.4	3.44403	1.74133	0.44384	3.92334	8.73314e-05	0.00175872	LINC01159	lncRNA
ENSG00000263154.1	6.36695	-1.37721	0.351025	-3.9234	8.73077e-05	0.00175872	AC110285.3	lncRNA
ENSG00000250420.8	49.3126	-1.66849	0.425611	-3.92023	8.84646e-05	0.00178059	AACSP1	transcribed_unprocessed_pseudogene
ENSG00000172037.14	13132.8	0.48393	0.123507	3.91825	8.91944e-05	0.00179433	LAMB2	protein_coding
ENSG00000089022.14	2276.8	-0.241684	0.0616927	-3.91755	8.94538e-05	0.00179767	MAPKAPK5	protein_coding
ENSG00000184371.14	3835.44	0.560201	0.142998	3.91754	8.94555e-05	0.00179767	CSF1	protein_coding
ENSG00000138363.15	5511.68	-0.364945	0.0931656	-3.91716	8.95988e-05	0.00179959	ATIC	protein_coding
ENSG00000254615.3	44.3197	0.808812	0.206521	3.91636	8.98953e-05	0.00180459	AC027031.2	lncRNA
ENSG00000106384.12	386.924	-1.20852	0.308682	-3.9151	9.03679e-05	0.00181311	MOGAT3	protein_coding
ENSG00000146834.14	4070.99	-0.395184	0.10096	-3.91428	9.0674e-05	0.00181829	MEPCE	protein_coding
ENSG00000213246.7	7.92496	-1.03861	0.265367	-3.91387	9.08296e-05	0.00182044	SUPT4H1	protein_coding
ENSG00000050165.18	5029.57	0.644693	0.164744	3.91331	9.10386e-05	0.00182367	DKK3	protein_coding
ENSG00000196418.12	474.437	-0.391061	0.0999573	-3.91228	9.14307e-05	0.00183055	ZNF124	protein_coding
ENSG00000183662.11	18.0805	0.912624	0.233363	3.91075	9.2009e-05	0.00184115	TAFA1	protein_coding
ENSG00000183709.8	6.58603	1.70306	0.43554	3.91022	9.22123e-05	0.00184425	IFNL2	protein_coding
ENSG00000239975.2	165.822	1.41292	0.361395	3.90962	9.24424e-05	0.00184787	IGKV1D-33	IG_V_gene
ENSG00000091181.20	25.033	0.912476	0.23341	3.90932	9.2557e-05	0.00184821	IL5RA	protein_coding
ENSG00000273142.1	871.513	-0.608993	0.155778	-3.90936	9.25396e-05	0.00184821	LINC02604	lncRNA
ENSG00000172009.15	2782.03	-0.429214	0.1098	-3.90906	9.26562e-05	0.00184921	THOP1	protein_coding
ENSG00000008513.16	4238.26	0.664798	0.170092	3.90846	9.28853e-05	0.00185192	ST3GAL1	protein_coding
ENSG00000267940.1	45.8384	-0.701444	0.179469	-3.90845	9.28898e-05	0.00185192	AC022762.2	lncRNA
ENSG00000067113.17	1956.27	0.500083	0.12801	3.90658	9.36098e-05	0.0018643	PLPP1	protein_coding
ENSG00000101417.12	1433.04	-0.394708	0.101038	-3.90654	9.36281e-05	0.0018643	PXMP4	protein_coding
ENSG00000234770.1	5.03875	-1.2207	0.312483	-3.90646	9.36586e-05	0.0018643	GULOP	unitary_pseudogene
ENSG00000075415.13	23001.3	-0.329371	0.0843324	-3.90563	9.39815e-05	0.00186859	SLC25A3	protein_coding
ENSG00000164116.17	3139.35	0.906756	0.232173	3.90552	9.40221e-05	0.00186859	GUCY1A1	protein_coding
ENSG00000239912.1	16.3817	-0.534935	0.136968	-3.90553	9.40175e-05	0.00186859	RPL39P36	processed_pseudogene
ENSG00000188596.11	67.3779	0.779133	0.199506	3.90532	9.41024e-05	0.0018692	CFAP54	protein_coding
ENSG00000184497.13	474.927	0.568026	0.145469	3.90479	9.43056e-05	0.00187225	TMEM255B	protein_coding
ENSG00000110079.18	860.143	0.802158	0.205438	3.90463	9.43685e-05	0.00187252	MS4A4A	protein_coding
ENSG00000103056.12	3344.25	-0.892339	0.228546	-3.90441	9.44544e-05	0.00187287	SMPD3	protein_coding
ENSG00000235706.8	97.866	-0.447835	0.114702	-3.90433	9.44853e-05	0.00187287	DICER1-AS1	lncRNA
ENSG00000148516.22	3579.56	0.755419	0.193522	3.90354	9.47967e-05	0.00187806	ZEB1	protein_coding
ENSG00000078814.17	212.666	-0.618756	0.158611	-3.90109	9.57601e-05	0.00189615	MYH7B	protein_coding
ENSG00000086717.18	34.1573	0.735708	0.188609	3.9007	9.59144e-05	0.00189768	PPEF1	protein_coding
ENSG00000110628.16	2909.63	-0.721635	0.185004	-3.90064	9.59375e-05	0.00189768	SLC22A18	protein_coding
ENSG00000004846.16	29.9197	1.26017	0.323096	3.90029	9.6077e-05	0.00189944	ABCB5	protein_coding
ENSG00000104731.14	1544.42	-0.321795	0.0825177	-3.89971	9.63086e-05	0.00190302	KLHDC4	protein_coding
ENSG00000251254.1	4.32586	0.864784	0.221763	3.89958	9.63587e-05	0.00190302	GTF2F2P1	processed_pseudogene
ENSG00000148700.15	9603.72	-0.469201	0.120344	-3.89881	9.66647e-05	0.00190807	ADD3	protein_coding
ENSG00000109047.8	9.38014	0.929562	0.23843	3.89868	9.67193e-05	0.00190815	RCVRN	protein_coding
ENSG00000250120.8	63.7169	1.19392	0.30638	3.89686	9.74471e-05	0.00192151	PCDHA10	protein_coding
ENSG00000074527.13	1925.82	0.601897	0.154517	3.89535	9.80588e-05	0.00193256	NTN4	protein_coding
ENSG00000154118.13	103.134	1.24038	0.318473	3.89478	9.8286e-05	0.00193502	JPH3	protein_coding
ENSG00000237863.3	4.72785	1.47141	0.377784	3.89486	9.82562e-05	0.00193502	AL035425.1	lncRNA
ENSG00000130751.10	92.4812	-0.723263	0.185784	-3.89304	9.89955e-05	0.00194798	NPAS1	protein_coding
ENSG00000084731.15	764.683	0.648902	0.166702	3.89259	9.91801e-05	0.00195059	KIF3C	protein_coding
ENSG00000145916.19	2091.25	-0.300695	0.0772678	-3.89159	9.95896e-05	0.00195763	RMND5B	protein_coding
ENSG00000270006.2	16.8786	-0.64306	0.165252	-3.89139	9.96712e-05	0.00195821	AC010531.6	lncRNA
ENSG00000162734.13	9849.65	0.375787	0.0965794	3.89096	9.98464e-05	0.00196064	PEA15	protein_coding
ENSG00000280265.1	25.7588	-1.18149	0.303665	-3.89075	9.99328e-05	0.00196132	AC130456.7	TEC
ENSG00000144713.13	42435.9	-0.459595	0.11814	-3.89026	0.000100137	0.0019633	RPL32	protein_coding
ENSG00000240747.8	12.6662	1.35675	0.348755	3.89026	0.000100137	0.0019633	KRBOX1	protein_coding
ENSG00000118200.14	3044.94	0.342621	0.0880783	3.88996	0.00010026	0.00196467	CAMSAP2	protein_coding
ENSG00000251003.9	102.621	1.19894	0.308346	3.8883	0.00010095	0.00197717	ZFPM2-AS1	lncRNA
ENSG00000236844.1	28.2023	-0.752479	0.193538	-3.88801	0.000101068	0.00197847	AC069213.3	processed_pseudogene
ENSG00000155090.15	5820.69	0.419702	0.107989	3.88654	0.000101684	0.0019895	KLF10	protein_coding
ENSG00000116035.4	40.4655	1.11064	0.28578	3.88633	0.00010177	0.00199015	VAX2	protein_coding
ENSG00000254363.6	158.673	-0.831374	0.213935	-3.88611	0.000101865	0.00199098	AC011379.2	lncRNA
ENSG00000102743.15	1074.42	-0.441376	0.113593	-3.8856	0.000102076	0.00199406	SLC25A15	protein_coding
ENSG00000125869.10	186.409	0.996484	0.256524	3.88456	0.000102514	0.00200055	LAMP5	protein_coding
ENSG00000153558.16	334.216	0.658743	0.169579	3.88459	0.000102504	0.00200055	FBXL2	protein_coding
ENSG00000131355.15	70.9453	1.00755	0.259409	3.88401	0.000102749	0.00200412	ADGRE3	protein_coding
ENSG00000173200.13	508.311	-0.981615	0.25275	-3.88374	0.000102864	0.00200531	PARP15	protein_coding
ENSG00000105398.4	46.0254	-1.6962	0.436761	-3.88358	0.000102929	0.00200554	SULT2A1	protein_coding
ENSG00000124092.12	41.9192	-1.62915	0.419517	-3.88339	0.00010301	0.00200609	CTCFL	protein_coding
ENSG00000234683.1	26.5378	-1.0647	0.274229	-3.88253	0.000103377	0.0020122	AL138799.2	processed_pseudogene
ENSG00000003137.8	405.907	0.939288	0.241963	3.88194	0.000103625	0.00201497	CYP26B1	protein_coding
ENSG00000197013.10	745.472	-0.571058	0.147102	-3.88205	0.000103581	0.00201497	ZNF429	protein_coding
ENSG00000239653.1	49.344	-0.576087	0.148409	-3.88175	0.000103709	0.00201556	PSMD6-AS2	lncRNA
ENSG00000205129.8	29.914	0.75201	0.193756	3.88123	0.00010393	0.00201882	C4orf47	protein_coding
ENSG00000105711.13	382.421	0.715887	0.184465	3.88088	0.000104081	0.00202071	SCN1B	protein_coding
ENSG00000165071.15	149.384	0.755958	0.194819	3.88031	0.000104325	0.00202441	TMEM71	protein_coding
ENSG00000285534.1	4.38446	1.16262	0.299647	3.87998	0.000104465	0.00202609	AL163541.1	lncRNA
ENSG00000115919.15	1125.81	0.8518	0.219575	3.87932	0.000104749	0.00203032	KYNU	protein_coding
ENSG00000137970.7	1368.14	-0.615449	0.158658	-3.8791	0.000104844	0.00203032	RPL7P9	processed_pseudogene
ENSG00000182218.9	349.375	0.706407	0.182101	3.87921	0.000104796	0.00203032	HHIPL1	protein_coding
ENSG00000165118.15	1339.46	-0.352133	0.0907865	-3.87869	0.00010502	0.00203268	C9orf64	protein_coding
ENSG00000139190.17	414.284	-0.614734	0.158518	-3.87802	0.000105312	0.00203729	VAMP1	protein_coding
ENSG00000165685.8	67.2391	0.705207	0.181868	3.87758	0.000105501	0.00203918	TMEM52B	protein_coding
ENSG00000236008.3	192.367	-0.669149	0.17257	-3.87754	0.000105517	0.00203918	LINC01814	lncRNA
ENSG00000102243.13	187.431	1.7519	0.451856	3.87711	0.000105703	0.00204007	VGLL1	protein_coding
ENSG00000102302.8	458.651	0.779917	0.201162	3.87706	0.000105725	0.00204007	FGD1	protein_coding
ENSG00000153132.13	119.806	1.10606	0.285278	3.87712	0.0001057	0.00204007	CLGN	protein_coding
ENSG00000287326.1	2.80544	1.74581	0.450335	3.87669	0.000105889	0.00204218	AL589787.1	lncRNA
ENSG00000067798.16	230.49	0.963989	0.248672	3.87654	0.000105952	0.00204235	NAV3	protein_coding
ENSG00000146122.17	1339.47	0.785061	0.202534	3.87619	0.000106105	0.00204427	DAAM2	protein_coding
ENSG00000170099.6	75.4632	-1.69839	0.438194	-3.8759	0.000106232	0.00204568	SERPINA6	protein_coding
ENSG00000104980.8	1694.21	-0.347289	0.0896226	-3.87502	0.000106616	0.00205135	TIMM44	protein_coding
ENSG00000110675.13	12.1834	0.978491	0.252515	3.87498	0.000106635	0.00205135	ELMOD1	protein_coding
ENSG00000023228.14	7531.67	-0.301351	0.0777918	-3.87381	0.000107147	0.00205962	NDUFS1	protein_coding
ENSG00000136404.16	87.7797	0.706074	0.182272	3.87375	0.000107174	0.00205962	TM6SF1	protein_coding
ENSG00000211945.2	5570.99	1.34683	0.347694	3.87361	0.000107234	0.00205973	IGHV1-18	IG_V_gene
ENSG00000203722.8	35.8174	1.0292	0.265752	3.87279	0.000107596	0.00206562	RAET1G	protein_coding
ENSG00000117115.13	1610.77	0.955358	0.246732	3.87205	0.000107926	0.0020709	PADI2	protein_coding
ENSG00000231131.8	20.8576	0.873565	0.225629	3.87169	0.000108083	0.00207288	LNCAROD	lncRNA
ENSG00000055211.14	1925.95	0.249537	0.0644607	3.87115	0.000108324	0.00207644	GINM1	protein_coding
ENSG00000163697.17	3089.97	0.427699	0.110491	3.87088	0.000108442	0.00207764	APBB2	protein_coding
ENSG00000271969.1	5.67094	-0.842037	0.217538	-3.87075	0.000108499	0.00207769	U47924.1	lncRNA
ENSG00000239951.1	14347.1	1.25633	0.324645	3.86985	0.000108903	0.00208438	IGKV3-20	IG_V_gene
ENSG00000152689.18	1024.18	0.50588	0.130744	3.86923	0.000109179	0.0020884	RASGRP3	protein_coding
ENSG00000215148.11	38.068	1.57084	0.40602	3.86888	0.000109335	0.0020884	PRSS41	protein_coding
ENSG00000234009.1	396.5	-0.537377	0.138896	-3.86892	0.000109318	0.0020884	RPL5P34	processed_pseudogene
ENSG00000272006.1	7.95159	-1.0995	0.284182	-3.86899	0.000109287	0.0020884	AC037487.3	processed_pseudogene
ENSG00000105989.10	477.23	1.03768	0.268224	3.86872	0.00010941	0.00208879	WNT2	protein_coding
ENSG00000164330.17	855.845	0.684254	0.176911	3.86779	0.000109824	0.00209564	EBF1	protein_coding
ENSG00000075234.17	3259.22	-0.494925	0.127965	-3.86766	0.000109884	0.00209571	TTC38	protein_coding
ENSG00000088726.16	49.238	1.38982	0.359471	3.8663	0.000110499	0.0021064	TMEM40	protein_coding
ENSG00000074582.15	1102.62	-0.338104	0.0874551	-3.86602	0.000110624	0.00210771	BCS1L	protein_coding
ENSG00000249604.1	7.74074	-0.903997	0.233846	-3.86578	0.000110733	0.00210872	AC096564.1	lncRNA
ENSG00000274654.1	2.28802	1.10357	0.285483	3.86564	0.000110799	0.00210892	AC022467.1	lncRNA
ENSG00000164185.6	19.2204	0.881965	0.22817	3.86538	0.000110916	0.00211009	ZNF474	protein_coding
ENSG00000188130.14	418.801	0.690016	0.178519	3.86522	0.00011099	0.00211042	MAPK12	protein_coding
ENSG00000169169.15	354.088	0.856544	0.221621	3.8649	0.000111135	0.00211213	CPT1C	protein_coding
ENSG00000285918.1	8.38955	0.89643	0.231979	3.86427	0.00011142	0.00211647	AC092376.3	lncRNA
ENSG00000114391.13	25757.1	-0.402178	0.104085	-3.86396	0.000111565	0.0021168	RPL24	protein_coding
ENSG00000124160.12	2733.78	-0.322912	0.0835703	-3.86396	0.000111564	0.0021168	NCOA5	protein_coding
ENSG00000162687.19	104.504	0.854805	0.221235	3.86379	0.000111641	0.0021168	KCNT2	protein_coding
ENSG00000185518.12	174.248	0.965449	0.249874	3.86375	0.000111661	0.0021168	SV2B	protein_coding
ENSG00000136048.14	2228.89	0.569324	0.147387	3.86277	0.00011211	0.00212424	DRAM1	protein_coding
ENSG00000153902.14	217.049	0.776691	0.201083	3.86254	0.000112214	0.00212516	LGI4	protein_coding
ENSG00000269893.8	2307.23	-0.463018	0.119882	-3.86229	0.000112331	0.0021263	SNHG8	lncRNA
ENSG00000207062.1	3.91873	-0.948189	0.245509	-3.86214	0.000112396	0.00212648	SNORA15B-1	snoRNA
[truncated: 58,661 more rows]
